# Supplementary material for: Rapamycin administration is not a valid therapeutic strategy for every case of mitochondrial disease
Source: eBioMedicine. 2019 Mar 18;42:511–23. doi: 10.1016/j.ebiom.2019.03.025 (PMC6492073; doi:10.1016/j.ebiom.2019.03.025)
Supplement: Supplementary file 2 — Supplementary material 2 [file mmc2.xlsx]

## Sheet: gene_list
		Coq9+/+ x Coq9R239X						Coq9R239X x Coq9R239X+ Rapa28						Coq9R239X x Coq9R239X+ Rapa225						Coq9+/+ x Coq9R239X+ Rapa28						Coq9+/+ x Coq9R239X+ Rapa225						Coq9R239X+ Rapa28 x Coq9R239X+ Rapa225
Gene ID	Total counts	P-value (Coq9+/+ vs. Coq9R239X)	FDR step up (Coq9+/+ vs. Coq9R239X)	Ratio (Coq9+/+ vs. Coq9R239X)	Fold change (Coq9+/+ vs. Coq9R239X)	LSMean(Coq9+/+) (Coq9+/+ vs. Coq9R239X)	LSMean(Coq9R239X) (Coq9+/+ vs. Coq9R239X)	P-value (Coq9R239X vs. Coq9R239X + Rapa28)	FDR step up (Coq9R239X vs. Coq9R239X + Rapa28)	Ratio (Coq9R239X vs. Coq9R239X + Rapa28)	Fold change (Coq9R239X vs. Coq9R239X + Rapa28)	LSMean(Coq9R239X) (Coq9R239X vs. Coq9R239X + Rapa28)	LSMean(Coq9R239X + Rapa28) (Coq9R239X vs. Coq9R239X + Rapa28)	P-value (Coq9R239X vs. Coq9R239X + Rapa225)	FDR step up (Coq9R239X vs. Coq9R239X + Rapa225)	Ratio (Coq9R239X vs. Coq9R239X + Rapa225)	Fold change (Coq9R239X vs. Coq9R239X + Rapa225)	LSMean(Coq9R239X) (Coq9R239X vs. Coq9R239X + Rapa225)	LSMean(Coq9R239X + Rapa225) (Coq9R239X vs. Coq9R239X + Rapa225)	P-value (Coq9+/+ vs. Coq9R239X + Rapa28)	FDR step up (Coq9+/+ vs. Coq9R239X + Rapa28)	Ratio (Coq9+/+ vs. Coq9R239X + Rapa28)	Fold change (Coq9+/+ vs. Coq9R239X + Rapa28)	LSMean(Coq9+/+) (Coq9+/+ vs. Coq9R239X + Rapa28)	LSMean(Coq9R239X + Rapa28) (Coq9+/+ vs. Coq9R239X + Rapa28)	P-value (Coq9+/+ vs. Coq9R239X + Rapa225)	FDR step up (Coq9+/+ vs. Coq9R239X + Rapa225)	Ratio (Coq9+/+ vs. Coq9R239X + Rapa225)	Fold change (Coq9+/+ vs. Coq9R239X + Rapa225)	LSMean(Coq9+/+) (Coq9+/+ vs. Coq9R239X + Rapa225)	LSMean(Coq9R239X + Rapa225) (Coq9+/+ vs. Coq9R239X + Rapa225)	P-value (Coq9R239X + Rapa28 vs. Coq9R239X + Rapa225)	FDR step up (Coq9R239X + Rapa28 vs. Coq9R239X + Rapa225)	Ratio (Coq9R239X + Rapa28 vs. Coq9R239X + Rapa225)	Fold change (Coq9R239X + Rapa28 vs. Coq9R239X + Rapa225)	LSMean(Coq9R239X + Rapa28) (Coq9R239X + Rapa28 vs. Coq9R239X + Rapa225)	LSMean(Coq9R239X + Rapa225) (Coq9R239X + Rapa28 vs. Coq9R239X + Rapa225)	P-value (genotype)	FDR step up (genotype)
Clta	206.902	0.0430893	0.999997	6.72959	6.72959	19.29	2.86644	0.0984745	0.999915	0.372225	-2.68655	2.86644	7.70083	0.93903	0.945399	1.0986	1.0986	2.86644	2.60918	0.826677	0.999997	2.50492	2.50492	19.29	7.70083	0.103133	0.133331	7.39312	7.39312	19.29	2.60918	0.176209	0.216474	2.95144	2.95144	7.70083	2.60918	0.117891	0.163869
Adarb1	399.719	0.107092	0.999997	6.48477	6.48477	32.8787	5.07014	0.85072	0.999915	1.39901	1.39901	5.07014	3.6241	0.742281	0.765925	0.182894	-5.46764	5.07014	27.7217	0.109114	0.999997	9.07224	9.07224	32.8787	3.6241	0.298492	0.33963	1.18603	1.18603	32.8787	27.7217	0.645969	0.681633	0.130731	-7.64927	3.6241	27.7217	0.305734	0.365981
Astn2	226.196	0.0212114	0.999997	6.05742	6.05742	7.85009	1.29595	0.310184	0.999915	0.74572	-1.34099	1.29595	1.73784	0.000218306	0.0130731	0.0340617	-29.3585	1.29595	38.047	0.245543	0.999997	4.51714	4.51714	7.85009	1.73784	0.0302211	0.0481045	0.206326	-4.8467	7.85009	38.047	0.00425774	0.0132131	0.0456762	-21.8932	1.73784	38.047	0.00177581	0.0291749
Agpat1	222.36	0.0316932	0.999997	5.94679	5.94679	20.1113	3.38187	0.100314	0.999915	0.344119	-2.90597	3.38187	9.82762	0.288115	0.327007	2.51056	2.51056	3.38187	1.34706	0.719606	0.999997	2.0464	2.0464	20.1113	9.82762	0.00751031	0.0193631	14.9298	14.9298	20.1113	1.34706	0.0230973	0.039603	7.29562	7.29562	9.82762	1.34706	0.0225515	0.0502936
Gpr85	97.3215	0.207121	0.999997	4.65839	4.65839	3.61768	0.776596	0.122015	0.999915	0.287915	-3.47325	0.776596	2.69731	0.137638	0.169947	0.0593973	-16.8358	0.776596	13.0746	0.679084	0.999997	1.34122	1.34122	3.61768	2.69731	0.668585	0.698508	0.276696	-3.61408	3.61768	13.0746	0.968878	0.973014	0.206301	-4.84728	2.69731	13.0746	0.307693	0.368053
Gm5741	1039.38	0.373092	0.999997	4.00579	4.00579	53.423	13.3364	0.188781	0.999915	0.243526	-4.10633	13.3364	54.7638	0.0816364	0.107945	0.187235	-5.34088	13.3364	71.2283	0.609201	0.999997	0.975516	-1.0251	53.423	54.7638	0.311138	0.352458	0.750025	-1.33329	53.423	71.2283	0.610428	0.648336	0.768849	-1.30065	54.7638	71.2283	0.298518	0.358593
Ppap2c	219.858	0.598304	0.999997	3.82267	3.82267	9.16405	2.39729	0.677877	0.999915	0.613597	-1.62973	2.39729	3.90694	0.368099	0.40746	0.0819606	-12.201	2.39729	29.2493	0.950543	0.999997	2.34558	2.34558	9.16405	3.90694	0.194715	0.232459	0.313308	-3.19174	9.16405	29.2493	0.244602	0.288689	0.133574	-7.48649	3.90694	29.2493	0.569645	0.619325
Rnf44	172.079	0.30202	0.999997	3.78318	3.78318	9.79119	2.58808	0.802225	0.999915	0.901449	-1.10932	2.58808	2.87102	0.440894	0.47876	0.151171	-6.61501	2.58808	17.1202	0.498546	0.999997	3.41035	3.41035	9.79119	2.87102	0.115999	0.147722	0.571909	-1.74853	9.79119	17.1202	0.361685	0.408296	0.167698	-5.96309	2.87102	17.1202	0.435747	0.494734
Pigx	213.003	0.735722	0.999997	3.70705	3.70705	15.7479	4.2481	0.864029	0.999915	1.32587	1.32587	4.2481	3.20402	0.0795717	0.105548	0.322054	-3.10507	4.2481	13.1907	0.642449	0.999997	4.91505	4.91505	15.7479	3.20402	0.0498656	0.0719526	1.19387	1.19387	15.7479	13.1907	0.139524	0.176731	0.242901	-4.11691	3.20402	13.1907	0.221509	0.277442
Ankrd16	132.334	0.0688956	0.999997	3.66979	3.66979	7.39105	2.01403	0.449575	0.999915	0.899304	-1.11197	2.01403	2.23954	0.000895792	0.0130731	0.151184	-6.61447	2.01403	13.3217	0.354239	0.999997	3.30025	3.30025	7.39105	2.23954	0.0381746	0.0578711	0.554812	-1.80241	7.39105	13.3217	0.00882079	0.0200615	0.168112	-5.94842	2.23954	13.3217	0.00711416	0.031913
Ptprg	201.944	0.0666773	0.999997	3.6205	3.6205	8.4998	2.34768	0.129609	0.999915	0.389989	-2.56417	2.34768	6.01987	0.854456	0.868654	0.100366	-9.96351	2.34768	23.3912	0.862682	0.999997	1.41196	1.41196	8.4998	6.01987	0.171027	0.207268	0.363376	-2.75197	8.4998	23.3912	0.254267	0.298781	0.257357	-3.88566	6.01987	23.3912	0.193867	0.248074
Sez6l	350.918	0.0640528	0.999997	3.58194	3.58194	17.3566	4.84559	0.157615	0.999915	0.742243	-1.34727	4.84559	6.52831	0.080345	0.10644	0.122661	-8.15252	4.84559	39.5038	0.764882	0.999997	2.65867	2.65867	17.3566	6.52831	0.858096	0.872505	0.439366	-2.27601	17.3566	39.5038	0.669027	0.703176	0.165258	-6.05115	6.52831	39.5038	0.179817	0.233089
Terf2	197.406	0.0701512	0.999997	3.55828	3.55828	13.3942	3.76422	0.161037	0.999915	0.537347	-1.86099	3.76422	7.0052	0.855035	0.869161	0.391012	-2.55747	3.76422	9.62688	0.78698	0.999997	1.91203	1.91203	13.3942	7.0052	0.0935965	0.122614	1.39133	1.39133	13.3942	9.62688	0.175093	0.215337	0.727671	-1.37425	7.0052	9.62688	0.164837	0.216534
Ttc1	303.187	0.0708357	0.999997	3.44659	3.44659	13.5827	3.94091	0.100077	0.999915	0.474286	-2.10843	3.94091	8.30914	0.0512216	0.0723691	0.116738	-8.56623	3.94091	33.7588	0.993883	0.999997	1.63467	1.63467	13.5827	8.30914	0.657133	0.687671	0.402346	-2.48542	13.5827	33.7588	0.673379	0.707334	0.246133	-4.06284	8.30914	33.7588	0.136952	0.185465
Med11	163.684	0.0674035	0.999997	3.37413	3.37413	9.95411	2.95012	0.188489	0.999915	0.573197	-1.7446	2.95012	5.14679	0.0752389	0.100569	0.264171	-3.78542	2.95012	11.1675	0.705221	0.999997	1.93404	1.93404	9.95411	5.14679	0.815365	0.833695	0.89135	-1.12189	9.95411	11.1675	0.584356	0.623851	0.460874	-2.16979	5.14679	11.1675	0.184788	0.238293
Cnga4	88.7414	0.0134401	0.999997	3.36003	3.36003	3.4425	1.02454	0.0272042	0.999915	0.360224	-2.77605	1.02454	2.84418	0.0051373	0.0155531	0.0970519	-10.3038	1.02454	10.5567	0.939862	0.999997	1.21037	1.21037	3.4425	2.84418	0.416089	0.456728	0.326097	-3.06657	3.4425	10.5567	0.409406	0.455458	0.269421	-3.71167	2.84418	10.5567	0.0156837	0.0419179
Gpr161	89.7589	0.0549124	0.999997	3.35339	3.35339	4.46915	1.33272	0.13522	0.999915	0.207144	-4.82755	1.33272	6.43379	0.79664	0.815931	0.340759	-2.93462	1.33272	3.91104	0.777527	0.999997	0.694637	-1.4396	4.46915	6.43379	0.168637	0.204706	1.1427	1.1427	4.46915	3.91104	0.29102	0.336576	1.64503	1.64503	6.43379	3.91104	0.182017	0.235312
Eed	127.342	0.0539952	0.999997	3.22009	3.22009	7.43426	2.30871	0.19314	0.999915	0.884373	-1.13074	2.30871	2.61056	0.436364	0.474555	0.21094	-4.74069	2.30871	10.9449	0.623643	0.999997	2.84776	2.84776	7.43426	2.61056	0.371359	0.412771	0.679246	-1.47222	7.43426	10.9449	0.679385	0.712811	0.238519	-4.19253	2.61056	10.9449	0.245832	0.303142
Khsrp	378.346	0.104589	0.999997	3.20679	3.20679	15.2428	4.7533	0.197738	0.999915	0.729025	-1.3717	4.7533	6.52007	0.0296009	0.0463966	0.094584	-10.5726	4.7533	50.2547	0.839152	0.999997	2.33783	2.33783	15.2428	6.52007	0.386731	0.427882	0.303311	-3.29694	15.2428	50.2547	0.326294	0.372291	0.12974	-7.70769	6.52007	50.2547	0.133586	0.181656
Sox14	109.489	0.0113868	0.999997	3.20613	3.20613	2.19429	0.684406	0.0147107	0.999915	0.298227	-3.35316	0.684406	2.29492	1.31412e-05	0.0130731	0.035471	-28.192	0.684406	19.2948	0.892844	0.999997	0.956152	-1.04586	2.19429	2.29492	0.00359461	0.0150417	0.113725	-8.79317	2.19429	19.2948	0.00770317	0.0184034	0.11894	-8.40761	2.29492	19.2948	0.000162583	0.0291749
Gng7	386.748	0.361444	0.999997	3.13852	3.13852	21.0153	6.69593	0.432845	0.999915	0.579523	-1.72556	6.69593	11.5542	0.810101	0.828276	0.208754	-4.79033	6.69593	32.0757	0.124192	0.999997	1.81884	1.81884	21.0153	11.5542	0.599684	0.633536	0.655178	-1.5263	21.0153	32.0757	0.377507	0.424028	0.360217	-2.77611	11.5542	32.0757	0.467231	0.524558
Ninj2	153.235	0.168479	0.999997	3.13712	3.13712	13.0116	4.14761	0.453023	0.999915	1.23145	1.23145	4.14761	3.36808	0.391515	0.430635	1.36744	1.36744	4.14761	3.03312	0.610261	0.999997	3.8632	3.8632	13.0116	3.36808	0.0552628	0.0783139	4.28983	4.28983	13.0116	3.03312	0.162583	0.202039	1.11044	1.11044	3.36808	3.03312	0.220989	0.27694
Lmnb2	57.9959	0.0589832	0.999997	3.13482	3.13482	2.98012	0.950654	0.59417	0.999915	0.841432	-1.18845	0.950654	1.1298	0.0091746	0.0206081	0.159233	-6.28011	0.950654	5.97021	0.228335	0.999997	2.63773	2.63773	2.98012	1.1298	0.258008	0.298373	0.499166	-2.00334	2.98012	5.97021	0.0420027	0.0636019	0.18924	-5.28428	1.1298	5.97021	0.0403381	0.0725398
Lypd2	74.3386	0.0489535	0.999997	3.1029	3.1029	4.1665	1.34278	0.200592	0.999915	0.638484	-1.56621	1.34278	2.10307	0.066936	0.0909654	0.224587	-4.45263	1.34278	5.97889	0.578681	0.999997	1.98115	1.98115	4.1665	2.10307	0.873107	0.886059	0.696868	-1.43499	4.1665	5.97889	0.526954	0.56961	0.35175	-2.84293	2.10307	5.97889	0.151497	0.201803
Acbd4	448.645	0.274945	0.999997	3.06708	3.06708	14.5155	4.73269	0.653902	0.999915	0.915479	-1.09232	4.73269	5.16963	0.00100995	0.0130731	0.066816	-14.9665	4.73269	70.8316	0.166657	0.999997	2.80785	2.80785	14.5155	5.16963	0.0103465	0.0229548	0.20493	-4.87971	14.5155	70.8316	0.00089493	0.00780292	0.0729848	-13.7015	5.16963	70.8316	0.00366861	0.0296506
Dpp7	303.519	0.0485606	0.999997	3.05777	3.05777	11.4032	3.72925	0.453181	0.999915	0.956281	-1.04572	3.72925	3.89975	0.00978281	0.0213578	0.085551	-11.6889	3.72925	43.591	0.279402	0.999997	2.92409	2.92409	11.4032	3.89975	0.303971	0.345286	0.261595	-3.8227	11.4032	43.591	0.064542	0.090828	0.0894622	-11.1779	3.89975	43.591	0.0438828	0.0771759
Poli	92.7772	0.0943442	0.999997	3.00743	3.00743	5.97468	1.98664	0.219097	0.999915	0.634582	-1.57584	1.98664	3.13063	0.639963	0.669052	0.409444	-2.44234	1.98664	4.85204	0.754478	0.999997	1.90846	1.90846	5.97468	3.13063	0.335836	0.377336	1.23137	1.23137	5.97468	4.85204	0.526473	0.56913	0.645218	-1.54986	3.13063	4.85204	0.339473	0.400011
Acyp1	145.859	0.221793	0.999997	2.99971	2.99971	8.05647	2.68575	0.31047	0.999915	0.953077	-1.04923	2.68575	2.81798	0.179547	0.214651	0.199358	-5.01609	2.68575	13.472	0.0459807	0.999997	2.85896	2.85896	8.05647	2.81798	0.754088	0.777479	0.598018	-1.67219	8.05647	13.472	0.0436121	0.0655392	0.209173	-4.78072	2.81798	13.472	0.119756	0.165925
Slc25a42	110.225	0.184475	0.999997	2.993	2.993	5.17985	1.73066	0.54824	0.999915	1.65679	1.65679	1.73066	1.04458	0.00483756	0.0152761	0.1261	-7.93021	1.73066	13.7245	0.0854154	0.999997	4.95878	4.95878	5.17985	1.04458	0.0640698	0.088642	0.377417	-2.64959	5.17985	13.7245	0.0027706	0.0109168	0.0761108	-13.1387	1.04458	13.7245	0.0119557	0.0373067
Mapk14	392.817	0.319959	0.999997	2.9717	2.9717	7.40319	2.49122	0.335179	0.999915	1.10747	1.10747	2.49122	2.24947	0.151139	0.184394	0.0321638	-31.0909	2.49122	77.4543	0.077225	0.999997	3.29108	3.29108	7.40319	2.24947	0.54473	0.581304	0.0955813	-10.4623	7.40319	77.4543	0.0395807	0.0605128	0.0290426	-34.4322	2.24947	77.4543	0.145468	0.195054
Paqr7	387.324	0.0332354	0.999997	2.9471	2.9471	17.4758	5.92984	0.0766145	0.999915	0.468734	-2.1334	5.92984	12.6507	0.0191814	0.0335276	0.153722	-6.50526	5.92984	38.5751	0.840775	0.999997	1.38141	1.38141	17.4758	12.6507	0.554905	0.591028	0.453034	-2.20734	17.4758	38.5751	0.468638	0.513279	0.327951	-3.04924	12.6507	38.5751	0.0585794	0.0951129
Eftud1	258.763	0.131589	0.999997	2.9349	2.9349	11.4082	3.8871	0.319032	0.999915	1.00813	1.00813	3.8871	3.85573	0.233104	0.270699	0.120971	-8.26643	3.8871	32.1324	0.697228	0.999997	2.95877	2.95877	11.4082	3.85573	0.923813	0.931827	0.355038	-2.8166	11.4082	32.1324	0.80205	0.824897	0.119995	-8.33367	3.85573	32.1324	0.417155	0.476223
Prmt2	424.358	0.0738585	0.999997	2.93238	2.93238	28.1375	9.59544	0.154918	0.999915	0.759121	-1.31731	9.59544	12.6402	0.141829	0.174456	0.438994	-2.27794	9.59544	21.8578	0.821926	0.999997	2.22603	2.22603	28.1375	12.6402	0.950123	0.955844	1.2873	1.2873	28.1375	21.8578	0.89016	0.904025	0.578292	-1.72923	12.6402	21.8578	0.235695	0.292443
Atp2c1	289.7	0.647933	0.999997	2.90091	2.90091	14.3137	4.93422	0.155479	0.999915	1.44114	1.44114	4.93422	3.42384	0.438826	0.476944	0.148497	-6.73416	4.93422	33.2279	0.0796027	0.999997	4.1806	4.1806	14.3137	3.42384	0.70141	0.72914	0.430775	-2.3214	14.3137	33.2279	0.0621623	0.0880016	0.103041	-9.70485	3.42384	33.2279	0.215937	0.271498
XLOC_019142	111.792	0.00504565	0.999997	2.89692	2.89692	5.13277	1.7718	0.131065	0.999915	0.654779	-1.52723	1.7718	2.70595	0.000198771	0.0130731	0.147165	-6.79509	1.7718	12.0395	0.225447	0.999997	1.89684	1.89684	5.13277	2.70595	0.0812362	0.108395	0.426326	-2.34562	5.13277	12.0395	0.0108761	0.0230327	0.224755	-4.44928	2.70595	12.0395	0.00129123	0.0291749
Fbxo44	1065.61	0.0721053	0.999997	2.89302	2.89302	19.8669	6.86716	0.152328	0.999915	0.65759	-1.52071	6.86716	10.4429	0.199656	0.235887	0.0335231	-29.8302	6.86716	204.849	0.820761	0.999997	1.90242	1.90242	19.8669	10.4429	0.788386	0.80913	0.0969831	-10.3111	19.8669	204.849	0.957634	0.963209	0.0509788	-19.616	10.4429	204.849	0.254239	0.312246
XLOC_044264	3.26214e+06	0.0463671	0.999997	2.88787	2.88787	205750	71246.4	0.115525	0.999915	0.324987	-3.07705	71246.4	219229	0.434154	0.47237	1.82946	1.82946	71246.4	38944	0.786038	0.999997	0.93852	-1.06551	205750	219229	0.0197711	0.0350269	5.28324	5.28324	205750	38944	0.0460656	0.0686294	5.62933	5.62933	219229	38944	0.0502493	0.0850137
Naa20	714.719	0.603728	0.999997	2.88474	2.88474	41.0825	14.2413	0.682044	0.999915	0.470749	-2.12427	14.2413	30.2525	0.0091092	0.0205185	0.351749	-2.84294	14.2413	40.4872	0.951648	0.999997	1.35799	1.35799	41.0825	30.2525	0.00395271	0.0153722	1.0147	1.0147	41.0825	40.4872	0.00725337	0.0177133	0.747211	-1.33831	30.2525	40.4872	0.0183043	0.0450064
Tpi1	10787.2	0.423754	0.999997	2.87175	2.87175	223.24	77.7366	0.200834	0.999915	0.49847	-2.00614	77.7366	155.95	0.22772	0.265071	0.0397481	-25.1584	77.7366	1955.73	0.577652	0.999997	1.43148	1.43148	223.24	155.95	0.594131	0.628349	0.114147	-8.76064	223.24	1955.73	0.990643	0.99207	0.0797403	-12.5407	155.95	1955.73	0.502586	0.557315
Mlh3	91.2627	0.0808077	0.999997	2.84891	2.84891	5.71311	2.00537	0.153548	0.999915	0.473742	-2.11085	2.00537	4.23304	0.428868	0.467234	0.570406	-1.75314	2.00537	3.51569	0.858039	0.999997	1.34965	1.34965	5.71311	4.23304	0.0318499	0.0501117	1.62503	1.62503	5.71311	3.51569	0.0595174	0.0849852	1.20404	1.20404	4.23304	3.51569	0.0863991	0.127768
Pknox2	302.789	0.251537	0.999997	2.84635	2.84635	14.6804	5.15764	0.316012	0.999915	1.31182	1.31182	5.15764	3.93166	0.234727	0.272418	0.148308	-6.74274	5.15764	34.7766	0.966626	0.999997	3.7339	3.7339	14.6804	3.93166	0.826534	0.843864	0.422135	-2.36891	14.6804	34.7766	0.809376	0.83151	0.113055	-8.84527	3.93166	34.7766	0.536788	0.589068
Gjb1	327.848	0.781074	0.999997	2.80989	2.80989	27.062	9.63098	0.796409	0.999915	2.00693	2.00693	9.63098	4.79887	0.0586836	0.0812159	1.03083	1.03083	9.63098	9.3429	0.620082	0.999997	5.63925	5.63925	27.062	4.79887	0.0404196	0.0606522	2.89654	2.89654	27.062	9.3429	0.123478	0.158728	0.513638	-1.9469	4.79887	9.3429	0.179982	0.233253
1700063D05Rik	133.996	0.090362	0.999997	2.80402	2.80402	10.8134	3.85638	0.106955	0.999915	2.68695	2.68695	3.85638	1.43523	0.397191	0.43611	0.760798	-1.31441	3.85638	5.06886	0.00433234	0.999997	7.53426	7.53426	10.8134	1.43523	0.539642	0.576518	2.13329	2.13329	10.8134	5.06886	0.0378061	0.0583187	0.283146	-3.53175	1.43523	5.06886	0.0287714	0.0582411
Th	634.203	0.146669	0.999997	2.79975	2.79975	23.718	8.47147	0.313252	0.999915	0.765709	-1.30598	8.47147	11.0636	0.203254	0.23962	0.0981949	-10.1838	8.47147	86.2719	0.746684	0.999997	2.1438	2.1438	23.718	11.0636	0.969841	0.973615	0.274922	-3.6374	23.718	86.2719	0.751058	0.778845	0.128241	-7.79784	11.0636	86.2719	0.418586	0.47766
Vav3	113.018	0.795269	0.999997	2.7971	2.7971	5.96396	2.1322	0.525228	0.999915	1.67482	1.67482	2.1322	1.27309	0.927928	0.935454	0.178252	-5.61005	2.1322	11.9617	0.695478	0.999997	4.68464	4.68464	5.96396	1.27309	0.762297	0.784884	0.498587	-2.00567	5.96396	11.9617	0.533815	0.576353	0.10643	-9.39583	1.27309	11.9617	0.907325	0.919929
Lck	98.3607	0.0306238	0.999997	2.7884	2.7884	4.31921	1.54899	0.290708	0.999915	0.945623	-1.0575	1.54899	1.63806	0.0080024	0.0190687	0.130321	-7.67337	1.54899	11.886	0.329446	0.999997	2.63678	2.63678	4.31921	1.63806	0.350206	0.391593	0.363387	-2.75189	4.31921	11.886	0.0926071	0.123676	0.137815	-7.25612	1.63806	11.886	0.0350576	0.0660747
Arfip2	1474.02	0.143879	0.999997	2.78506	2.78506	12.8315	4.60727	0.211185	0.999915	0.66048	-1.51405	4.60727	6.97564	0.512272	0.548081	0.0140416	-71.2168	4.60727	328.115	0.93163	0.999997	1.83947	1.83947	12.8315	6.97564	0.552517	0.58873	0.0391068	-25.571	12.8315	328.115	0.630383	0.667213	0.0212597	-47.0373	6.97564	328.115	0.437889	0.496833
Eml5	121.623	0.0908591	0.999997	2.77626	2.77626	4.48012	1.61373	0.142504	0.999915	0.371682	-2.69047	1.61373	4.34169	0.015019	0.0281371	0.116004	-8.62037	1.61373	13.9109	0.933988	0.999997	1.03188	1.03188	4.48012	4.34169	0.27086	0.311446	0.322058	-3.10503	4.48012	13.9109	0.271322	0.316451	0.312107	-3.20403	4.34169	13.9109	0.0793831	0.119559
Xpo6	230.491	0.0356279	0.999997	2.76609	2.76609	17.0613	6.16803	0.0799735	0.999915	0.555966	-1.79867	6.16803	11.0943	0.44434	0.482029	3.94996	3.94996	6.16803	1.56154	0.846781	0.999997	1.53785	1.53785	17.0613	11.0943	0.0162977	0.0306839	10.9259	10.9259	17.0613	1.56154	0.0337239	0.0531093	7.10468	7.10468	11.0943	1.56154	0.0351066	0.0661434
XLOC_005375	582757	0.000726336	0.999997	2.72279	2.72279	36997.5	13588.1	0.704382	0.999915	0.893444	-1.11926	13588.1	15208.7	0.00453322	0.0149189	0.390948	-2.55788	13588.1	34756.7	0.000892511	0.999997	2.43266	2.43266	36997.5	15208.7	0.867725	0.881211	1.06447	1.06447	36997.5	34756.7	0.00405679	0.0128888	0.437574	-2.28533	15208.7	34756.7	0.000602334	0.0291749
Snhg8	91.3981	0.53727	0.999997	2.71585	2.71585	3.01014	1.10836	0.686051	0.999915	0.930768	-1.07438	1.10836	1.1908	0.00920359	0.0206399	0.0798729	-12.5199	1.10836	13.8766	0.877967	0.999997	2.52782	2.52782	3.01014	1.1908	0.0324807	0.0509181	0.216922	-4.60994	3.01014	13.8766	0.033512	0.0528409	0.0858139	-11.6531	1.1908	13.8766	0.0569939	0.0932218
Rbbp6	415.19	0.228055	0.999997	2.71484	2.71484	17.0845	6.29299	0.216907	0.999915	0.197363	-5.0668	6.29299	31.8853	0.59261	0.624036	0.293282	-3.40969	6.29299	21.4571	0.888293	0.999997	0.53581	-1.86633	17.0845	31.8853	0.1349	0.16839	0.796214	-1.25594	17.0845	21.4571	0.1298	0.165963	1.486	1.486	31.8853	21.4571	0.286197	0.345816
Gm20754	201.473	0.134036	0.999997	2.70291	2.70291	10.3243	3.8197	0.84182	0.999915	1.23826	1.23826	3.8197	3.08473	0.495384	0.532005	0.183591	-5.44689	3.8197	20.8055	0.25047	0.999997	3.3469	3.3469	10.3243	3.08473	0.548038	0.584507	0.496229	-2.0152	10.3243	20.8055	0.648975	0.684404	0.148266	-6.74466	3.08473	20.8055	0.452355	0.510783
Fam188a	341.305	0.0769777	0.999997	2.69959	2.69959	13.8827	5.14253	0.210511	0.999915	0.860845	-1.16165	5.14253	5.97382	0.190636	0.226377	0.118822	-8.41592	5.14253	43.2792	0.701713	0.999997	2.32393	2.32393	13.8827	5.97382	0.831052	0.847797	0.320772	-3.11748	13.8827	43.2792	0.892256	0.905973	0.13803	-7.24481	5.97382	43.2792	0.281521	0.340988
Tle2	176.255	0.116667	0.999997	2.68793	2.68793	7.40188	2.75375	0.178087	0.999915	0.419417	-2.38426	2.75375	6.56566	0.901886	0.911815	0.158299	-6.31714	2.75375	17.3958	0.928776	0.999997	1.12736	1.12736	7.40188	6.56566	0.232203	0.271664	0.425498	-2.35019	7.40188	17.3958	0.296397	0.341889	0.377427	-2.64952	6.56566	17.3958	0.30463	0.364917
Coq9	1910.74	0.00983791	0.999997	2.67809	2.67809	105.187	39.2769	0.641138	0.999915	1.42382	1.42382	39.2769	27.5856	0.00974624	0.021316	0.217513	-4.59742	39.2769	180.573	0.00736429	0.999997	3.81312	3.81312	105.187	27.5856	0.66773	0.697687	0.58252	-1.71668	105.187	180.573	0.00691526	0.0172066	0.152767	-6.5459	27.5856	180.573	0.00530583	0.030243
Fgf11	280.532	0.178736	0.999997	2.67189	2.67189	14.0136	5.24483	0.459478	0.999915	0.98715	-1.01302	5.24483	5.3131	0.845908	0.860885	0.18417	-5.42978	5.24483	28.4782	0.624326	0.999997	2.63755	2.63755	14.0136	5.3131	0.194293	0.232025	0.49208	-2.03219	14.0136	28.4782	0.421475	0.467507	0.186567	-5.36001	5.3131	28.4782	0.451551	0.510026
N6amt1	246.213	0.291363	0.999997	2.66798	2.66798	7.9973	2.99751	0.262872	0.999915	0.524935	-1.905	2.99751	5.71025	0.793855	0.813569	0.0870731	-11.4846	2.99751	34.4252	0.871561	0.999997	1.40052	1.40052	7.9973	5.71025	0.262255	0.302804	0.232309	-4.3046	7.9973	34.4252	0.236346	0.280258	0.165874	-6.02867	5.71025	34.4252	0.463252	0.520913
Pik3cb	97.6008	0.566448	0.999997	2.64359	2.64359	4.02683	1.52324	0.740608	0.999915	0.457478	-2.1859	1.52324	3.32966	0.968234	0.971756	0.150152	-6.65992	1.52324	10.1447	0.852438	0.999997	1.20938	1.20938	4.02683	3.32966	0.663267	0.693396	0.39694	-2.51927	4.02683	10.1447	0.806311	0.828806	0.328217	-3.04677	3.32966	10.1447	0.938082	0.946782
Ctnnb1	951.129	0.0624016	0.999997	2.62716	2.62716	45.6257	17.3669	0.163418	0.999915	0.639647	-1.56336	17.3669	27.1508	0.00410831	0.0144687	0.194555	-5.13994	17.3669	89.2649	0.740565	0.999997	1.68046	1.68046	45.6257	27.1508	0.140369	0.174318	0.511127	-1.95646	45.6257	89.2649	0.0994706	0.131452	0.30416	-3.28774	27.1508	89.2649	0.0290393	0.0585534
Snhg1	1096.41	0.56589	0.999997	2.60891	2.60891	26.5647	10.1823	0.561249	0.999915	0.456203	-2.19201	10.1823	22.3196	0.462388	0.499729	0.0567731	-17.614	10.1823	179.35	0.953347	0.999997	1.19019	1.19019	26.5647	22.3196	0.238838	0.278627	0.148116	-6.75146	26.5647	179.35	0.249466	0.293704	0.124447	-8.03554	22.3196	179.35	0.604585	0.651223
Crocc	142.601	0.647415	0.999997	2.59664	2.59664	10.4137	4.01047	0.472214	0.999915	0.747538	-1.33772	4.01047	5.36491	0.0412782	0.0606054	1.48589	1.48589	4.01047	2.69905	0.274391	0.999997	1.94109	1.94109	10.4137	5.36491	0.0205873	0.0360489	3.85831	3.85831	10.4137	2.69905	0.186355	0.22744	1.9877	1.9877	5.36491	2.69905	0.103509	0.147409
Dxo	225.017	0.566333	0.999997	2.5915	2.5915	12.3161	4.75248	0.793234	0.999915	1.47183	1.47183	4.75248	3.22896	0.395593	0.434464	0.224598	-4.45239	4.75248	21.1599	0.799975	0.999997	3.81425	3.81425	12.3161	3.22896	0.19858	0.236448	0.582046	-1.71808	12.3161	21.1599	0.3207	0.366686	0.152598	-6.55318	3.22896	21.1599	0.610249	0.656283
XLOC_020271	48358	0.00400744	0.999997	2.58917	2.58917	2819.91	1089.12	0.573483	0.999915	1.38416	1.38416	1089.12	786.845	0.00430378	0.0146729	0.272767	-3.66613	1089.12	3992.85	0.00265042	0.999997	3.58383	3.58383	2819.91	786.845	0.649594	0.680643	0.706242	-1.41595	2819.91	3992.85	0.00268178	0.0107567	0.197064	-5.0745	786.845	3992.85	0.00154446	0.0291749
Tufm	656.901	0.218248	0.999997	2.57457	2.57457	18.3047	7.10979	0.229947	0.999915	0.248802	-4.01927	7.10979	28.5761	0.587864	0.619594	0.0864388	-11.5689	7.10979	82.2523	0.935437	0.999997	0.640558	-1.56114	18.3047	28.5761	0.128017	0.161095	0.222543	-4.49352	18.3047	82.2523	0.13559	0.172426	0.347421	-2.87836	28.5761	82.2523	0.285775	0.345392
D7Ertd443e	97.194	0.941476	0.999997	2.56835	2.56835	4.71986	1.83771	0.026788	0.999915	3.35327	3.35327	1.83771	0.548035	0.0510855	0.0722134	0.157361	-6.35482	1.83771	11.6783	0.0266403	0.999997	8.61235	8.61235	4.71986	0.548035	0.0633242	0.0877574	0.404157	-2.47428	4.71986	11.6783	0.00083683	0.00780292	0.0469276	-21.3094	0.548035	11.6783	0.00795672	0.0327307
Slc6a5	91.3431	0.0793666	0.999997	2.56378	2.56378	3.37241	1.31541	0.288965	0.999915	0.411461	-2.43037	1.31541	3.19692	0.0051597	0.0155851	0.127621	-7.83569	1.31541	10.3071	0.572825	0.999997	1.0549	1.0549	3.37241	3.19692	0.138985	0.17282	0.327193	-3.0563	3.37241	10.3071	0.0665756	0.093265	0.310166	-3.22408	3.19692	10.3071	0.0358673	0.0671086
Nfam1	100.823	0.0497053	0.999997	2.55372	2.55372	5.12528	2.00699	0.0827924	0.999915	0.499364	-2.00255	2.00699	4.01909	0.400121	0.439012	0.278801	-3.58678	2.00699	7.19863	0.946153	0.999997	1.27523	1.27523	5.12528	4.01909	0.386725	0.427882	0.71198	-1.40453	5.12528	7.19863	0.451976	0.497013	0.558313	-1.79111	4.01909	7.19863	0.174486	0.227209
Fgd2	141.644	0.0687489	0.999997	2.54744	2.54744	4.16765	1.63602	0.114645	0.999915	0.526431	-1.89958	1.63602	3.10775	0.00150663	0.0130731	0.0780514	-12.8121	1.63602	20.9608	0.925866	0.999997	1.34105	1.34105	4.16765	3.10775	0.0591669	0.0829471	0.198831	-5.0294	4.16765	20.9608	0.0651133	0.0915309	0.148265	-6.74467	3.10775	20.9608	0.0132072	0.0388063
Vtn	254.027	0.120105	0.999997	2.54276	2.54276	7.66729	3.01534	0.35043	0.999915	0.739521	-1.35223	3.01534	4.07743	0.329849	0.369222	0.0773929	-12.9211	3.01534	38.9615	0.6196	0.999997	1.88042	1.88042	7.66729	4.07743	0.719009	0.74508	0.196791	-5.08152	7.66729	38.9615	0.921978	0.931944	0.104653	-9.55541	4.07743	38.9615	0.437846	0.496803
Plekha2	91.557	0.172533	0.999997	2.52472	2.52472	4.34652	1.72158	0.309155	0.999915	0.513731	-1.94654	1.72158	3.35114	0.216151	0.253098	0.225021	-4.44402	1.72158	7.65076	0.817013	0.999997	1.29703	1.29703	4.34652	3.35114	0.937271	0.943814	0.568116	-1.7602	4.34652	7.65076	0.783021	0.807854	0.438014	-2.28303	3.35114	7.65076	0.456011	0.514303
Tnnt1	554.202	0.958258	0.999997	2.52416	2.52416	29.2845	11.6017	0.0577758	0.999915	7.87461	7.87461	11.6017	1.4733	0.309625	0.348818	0.18635	-5.36625	11.6017	62.2576	0.0701739	0.999997	19.8767	19.8767	29.2845	1.4733	0.300768	0.342028	0.470376	-2.12596	29.2845	62.2576	0.0149586	0.0287496	0.0236646	-42.2572	1.4733	62.2576	0.082014	0.122604
Mks1	265.207	0.0872164	0.999997	2.51854	2.51854	7.407	2.94099	0.283509	0.999915	0.613433	-1.63017	2.94099	4.79431	0.00412575	0.0144811	0.0709275	-14.0989	2.94099	41.4647	0.611087	0.999997	1.54495	1.54495	7.407	4.79431	0.108873	0.139764	0.178634	-5.59804	7.407	41.4647	0.0571007	0.0820824	0.115624	-8.64872	4.79431	41.4647	0.0308166	0.0607825
Casp8ap2	144.622	0.305554	0.999997	2.51784	2.51784	3.00322	1.19278	0.273716	0.999915	0.499524	-2.00191	1.19278	2.38783	0.000328407	0.0130731	0.0467214	-21.4035	1.19278	25.5296	0.869563	0.999997	1.25772	1.25772	3.00322	2.38783	0.00312904	0.0146807	0.117637	-8.50073	3.00322	25.5296	0.00719639	0.0176258	0.0935319	-10.6915	2.38783	25.5296	0.0031777	0.029525
XLOC_019065	753.726	0.158488	0.999997	2.49932	2.49932	34.1242	13.6534	0.665172	0.999915	1.26697	1.26697	13.6534	10.7764	0.00631727	0.0170085	0.155264	-6.44066	13.6534	87.9369	0.100409	0.999997	3.16656	3.16656	34.1242	10.7764	0.0918791	0.120659	0.388053	-2.57696	34.1242	87.9369	0.00494987	0.0143005	0.122547	-8.16011	10.7764	87.9369	0.0177378	0.0443771
Litaf	264.387	0.860918	0.999997	2.49689	2.49689	19.1124	7.65446	0.803356	0.999915	3.03298	3.03298	7.65446	2.52374	0.270585	0.309293	0.539555	-1.85338	7.65446	14.1866	0.691551	0.999997	7.57303	7.57303	19.1124	2.52374	0.224455	0.263498	1.34721	1.34721	19.1124	14.1866	0.421936	0.467985	0.177896	-5.62126	2.52374	14.1866	0.632959	0.677514
4933431K14Rik	277.297	0.121768	0.999997	2.49633	2.49633	11.0389	4.42205	0.162494	0.999915	0.435136	-2.29813	4.42205	10.1625	0.0830695	0.109584	0.155383	-6.43569	4.42205	28.459	0.987114	0.999997	1.08624	1.08624	11.0389	10.1625	0.65889	0.689226	0.387889	-2.57806	11.0389	28.459	0.669671	0.703778	0.357092	-2.8004	10.1625	28.459	0.236862	0.29376
Ralgapb	155.684	0.857947	0.999997	2.48274	2.48274	3.27924	1.32082	0.524033	0.999915	0.269942	-3.70449	1.32082	4.89295	0.657062	0.684925	0.0540775	-18.492	1.32082	24.4245	0.642642	0.999997	0.670197	-1.4921	3.27924	4.89295	0.561772	0.597488	0.13426	-7.44821	3.27924	24.4245	0.34727	0.393563	0.20033	-4.99177	4.89295	24.4245	0.80893	0.834219
Sgce	263.562	0.108217	0.999997	2.47951	2.47951	12.0725	4.86891	0.142485	0.999915	0.54129	-1.84744	4.86891	8.99501	0.171435	0.20608	0.204731	-4.88445	4.86891	23.782	0.999835	0.999997	1.34213	1.34213	12.0725	8.99501	0.997997	0.998291	0.507632	-1.96993	12.0725	23.782	0.997984	0.998148	0.378228	-2.6439	8.99501	23.782	0.287994	0.347671
Odf3b	124.12	0.696829	0.999997	2.46201	2.46201	5.2464	2.13094	0.945246	0.999915	1.29036	1.29036	2.13094	1.65143	0.837506	0.853385	0.13728	-7.28439	2.13094	15.5226	0.681062	0.999997	3.17688	3.17688	5.2464	1.65143	0.60237	0.636	0.337984	-2.95872	5.2464	15.5226	0.897421	0.91028	0.106389	-9.39948	1.65143	15.5226	0.950548	0.95731
Cpm	141.557	0.107181	0.999997	2.44731	2.44731	3.6303	1.48338	0.0973129	0.999915	0.326676	-3.06114	1.48338	4.54084	7.18761e-05	0.0130731	0.0727381	-13.7479	1.48338	20.3934	0.841431	0.999997	0.799478	-1.25082	3.6303	4.54084	0.00239938	0.0141902	0.178013	-5.61757	3.6303	20.3934	0.00606533	0.0159452	0.222662	-4.49112	4.54084	20.3934	0.000877259	0.0291749
Trabd	708.072	0.197017	0.999997	2.43834	2.43834	29.5617	12.1237	0.325845	0.999915	0.447573	-2.23427	12.1237	27.0877	0.461774	0.499136	0.180472	-5.54103	12.1237	67.1778	0.844331	0.999997	1.09133	1.09133	29.5617	27.0877	0.716105	0.742699	0.440052	-2.27246	29.5617	67.1778	0.86593	0.882406	0.403223	-2.48002	27.0877	67.1778	0.575058	0.624174
Trappc12	192.392	0.126648	0.999997	2.43644	2.43644	8.32829	3.41823	0.818576	0.999915	0.890411	-1.12308	3.41823	3.83893	0.00760977	0.018532	0.156165	-6.40346	3.41823	21.8885	0.250872	0.999997	2.16943	2.16943	8.32829	3.83893	0.129034	0.162194	0.380487	-2.62821	8.32829	21.8885	0.0207155	0.0363839	0.175386	-5.70172	3.83893	21.8885	0.037401	0.0689487
D2Wsu81e	287.787	0.303431	0.999997	2.43179	2.43179	5.56548	2.28864	0.95734	0.999915	1.59152	1.59152	2.28864	1.43802	0.314634	0.353823	0.0409913	-24.3954	2.28864	55.8324	0.388838	0.999997	3.87024	3.87024	5.56548	1.43802	0.893529	0.904562	0.099682	-10.0319	5.56548	55.8324	0.381138	0.427761	0.025756	-38.8259	1.43802	55.8324	0.596523	0.643559
Nrxn1	273.145	0.794729	0.999997	2.41863	2.41863	16.7963	6.94455	0.011818	0.999915	6.48097	6.48097	6.94455	1.07153	0.811711	0.829672	0.293463	-3.40758	6.94455	23.6642	0.00828316	0.999997	15.675	15.675	16.7963	1.07153	0.985725	0.987371	0.709778	-1.40889	16.7963	23.6642	0.018105	0.0329437	0.0452808	-22.0844	1.07153	23.6642	0.0296195	0.0592847
Aurkaip1	385.343	0.270733	0.999997	2.41568	2.41568	26.5805	11.0033	0.485153	0.999915	1.2067	1.2067	11.0033	9.11854	0.26429	0.302832	0.670321	-1.49182	11.0033	16.415	0.760727	0.999997	2.915	2.915	26.5805	9.11854	0.052917	0.0755323	1.61928	1.61928	26.5805	16.415	0.11396	0.147859	0.555501	-1.80018	9.11854	16.415	0.224878	0.280948
XLOC_019050	100.79	0.0151903	0.999997	2.41198	2.41198	3.50605	1.4536	0.173346	0.999915	0.675789	-1.47975	1.4536	2.15096	0.000233653	0.0130731	0.107945	-9.264	1.4536	13.4661	0.342506	0.999997	1.62999	1.62999	3.50605	2.15096	0.0416809	0.0621787	0.260361	-3.84083	3.50605	13.4661	0.00921173	0.020634	0.159731	-6.26051	2.15096	13.4661	0.00198812	0.0291749
XLOC_010498	104.682	0.0171294	0.999997	2.40907	2.40907	4.47098	1.8559	0.813902	0.999915	1.26239	1.26239	1.8559	1.47015	0.000390452	0.0130731	0.145027	-6.89526	1.8559	12.7969	0.0199021	0.999997	3.04118	3.04118	4.47098	1.47015	0.0584315	0.0820327	0.34938	-2.86221	4.47098	12.7969	0.000577981	0.00728435	0.114883	-8.7045	1.47015	12.7969	0.000936536	0.0291749
Gpr153	175.299	0.647967	0.999997	2.40798	2.40798	9.25511	3.84352	0.532279	0.999915	6.85704	6.85704	3.84352	0.560522	0.51628	0.551945	0.199762	-5.00597	3.84352	19.2405	0.315991	0.999997	16.5116	16.5116	9.25511	0.560522	0.795366	0.815528	0.481021	-2.07891	9.25511	19.2405	0.266401	0.311413	0.0291323	-34.3261	0.560522	19.2405	0.659908	0.701741
Tcf3	191.577	0.314087	0.999997	2.40354	2.40354	9.56772	3.98068	0.630822	0.999915	1.92688	1.92688	3.98068	2.06587	0.824023	0.840964	0.19317	-5.17678	3.98068	20.6071	0.666376	0.999997	4.63133	4.63133	9.56772	2.06587	0.534184	0.571506	0.464293	-2.15381	9.56772	20.6071	0.836499	0.856038	0.10025	-9.97502	2.06587	20.6071	0.773968	0.803747
Gm6123	1912.14	0.0360421	0.999997	2.39402	2.39402	107.814	45.0348	0.312119	0.999915	0.735105	-1.36035	45.0348	61.2631	0.232287	0.269812	0.367	-2.7248	45.0348	122.711	0.340244	0.999997	1.75986	1.75986	107.814	61.2631	0.521605	0.55932	0.878605	-1.13817	107.814	122.711	0.810278	0.832324	0.499248	-2.00301	61.2631	122.711	0.19287	0.247015
Gal3st1	121.013	0.617406	0.999997	2.38848	2.38848	9.04673	3.78765	0.921524	0.999915	1.05176	1.05176	3.78765	3.60123	0.143474	0.176238	1.61552	1.61552	3.78765	2.34453	0.728983	0.999997	2.51212	2.51212	9.04673	3.60123	0.0710232	0.0966615	3.85865	3.85865	9.04673	2.34453	0.155817	0.194683	1.53601	1.53601	3.60123	2.34453	0.305189	0.365458
2900011O08Rik	1802.59	0.0674764	0.999997	2.38495	2.38495	52.7672	22.1251	0.108441	0.999915	0.623847	-1.60296	22.1251	35.4655	0.898227	0.908657	0.0820292	-12.1908	22.1251	269.722	0.942666	0.999997	1.48784	1.48784	52.7672	35.4655	0.157161	0.192463	0.195636	-5.11154	52.7672	269.722	0.205117	0.247503	0.131489	-7.60518	35.4655	269.722	0.173002	0.225564
Klk8	246.605	0.0897	0.999997	2.38055	2.38055	11.729	4.92699	0.063742	0.999915	0.469267	-2.13098	4.92699	10.4993	0.0173849	0.0311953	0.271499	-3.68326	4.92699	18.1474	0.741436	0.999997	1.11711	1.11711	11.729	10.4993	0.301403	0.342687	0.646317	-1.54723	11.729	18.1474	0.492496	0.536669	0.578559	-1.72843	10.4993	18.1474	0.0709751	0.109778
Tnnt1	538.757	0.747732	0.999997	2.37506	2.37506	29.1366	12.2677	0.711907	0.999915	1.66313	1.66313	12.2677	7.37628	0.0403947	0.0595684	0.245627	-4.07121	12.2677	49.9444	0.521228	0.999997	3.95003	3.95003	29.1366	7.37628	0.0758801	0.102279	0.58338	-1.71415	29.1366	49.9444	0.0310833	0.0498206	0.14769	-6.77095	7.37628	49.9444	0.12877	0.176196
Gm14966	125.496	0.0569677	0.999997	2.33419	2.33419	4.04886	1.73459	0.305193	0.999915	0.466898	-2.14179	1.73459	3.71513	0.000395285	0.0130731	0.107236	-9.32519	1.73459	16.1754	0.455541	0.999997	1.08983	1.08983	4.04886	3.71513	0.0221191	0.0379298	0.25031	-3.99505	4.04886	16.1754	0.0073645	0.0178849	0.229678	-4.35392	3.71513	16.1754	0.00373831	0.0297134
Qdpr	363.478	0.230955	0.999997	2.33133	2.33133	17.5326	7.52042	0.521017	0.999915	1.27901	1.27901	7.52042	5.87987	0.00587036	0.0164166	0.19897	-5.02588	7.52042	37.7967	0.0993819	0.999997	2.9818	2.9818	17.5326	5.87987	0.0602431	0.0841957	0.463865	-2.1558	17.5326	37.7967	0.00304964	0.011308	0.155566	-6.42815	5.87987	37.7967	0.0143528	0.0402102
Fbxw9	549.733	0.0759306	0.999997	2.32819	2.32819	15.8484	6.80718	0.23274	0.999915	0.727777	-1.37405	6.80718	9.35339	7.42879e-05	0.0130731	0.080661	-12.3976	6.80718	84.3925	0.653078	0.999997	1.6944	1.6944	15.8484	9.35339	0.00352418	0.014968	0.187794	-5.32498	15.8484	84.3925	0.00232048	0.0101553	0.110832	-9.02266	9.35339	84.3925	0.000855341	0.0291749
1500002F19Rik	74.3919	0.101802	0.999997	2.32122	2.32122	1.8517	0.797729	0.321261	0.999915	0.676401	-1.47841	0.797729	1.17937	0.000180857	0.0130731	0.0649203	-15.4035	0.797729	12.2878	0.60494	0.999997	1.57008	1.57008	1.8517	1.17937	0.0061757	0.0178466	0.150694	-6.63594	1.8517	12.2878	0.00343001	0.0119223	0.0959791	-10.4189	1.17937	12.2878	0.00189316	0.0291749
Wbscr17	98.1974	0.0223735	0.999997	2.31219	2.31219	4.62806	2.00159	0.746152	0.999915	1.16523	1.16523	2.00159	1.71777	0.00263037	0.0132386	0.194333	-5.14581	2.00159	10.2998	0.076418	0.999997	2.69422	2.69422	4.62806	1.71777	0.204896	0.243197	0.449334	-2.22551	4.62806	10.2998	0.00978016	0.02143	0.166777	-5.99604	1.71777	10.2998	0.00860378	0.0332615
XLOC_025311	8628.3	0.150957	0.999997	2.30297	2.30297	464.681	201.774	0.580091	0.999915	1.44937	1.44937	201.774	139.215	0.0112306	0.0232376	0.263304	-3.7979	201.774	766.317	0.0765577	0.999997	3.33787	3.33787	464.681	139.215	0.150357	0.185117	0.606382	-1.64913	464.681	766.317	0.00664988	0.0168019	0.181667	-5.50457	139.215	766.317	0.0243053	0.0526311
Cacul1	242.306	0.0313702	0.999997	2.30101	2.30101	11.0429	4.79913	0.0686079	0.999915	0.569702	-1.7553	4.79913	8.42394	0.160222	0.194081	0.227196	-4.40149	4.79913	21.1233	0.865111	0.999997	1.31089	1.31089	11.0429	8.42394	0.631988	0.664017	0.52278	-1.91285	11.0429	21.1233	0.76408	0.790767	0.398798	-2.50754	8.42394	21.1233	0.120585	0.166899
Usp19	117.401	0.138593	0.999997	2.29298	2.29298	5.11878	2.23237	0.415391	0.999915	0.657489	-1.52094	2.23237	3.39529	0.00829781	0.0194353	0.191071	-5.23366	2.23237	11.6835	0.585889	0.999997	1.50761	1.50761	5.11878	3.39529	0.127995	0.161074	0.438122	-2.28247	5.11878	11.6835	0.0632113	0.0893047	0.290607	-3.44107	3.39529	11.6835	0.0564129	0.0925365
Tdp1	396.18	0.298393	0.999997	2.28998	2.28998	23.3532	10.198	0.717263	0.999915	1.04036	1.04036	10.198	9.80234	0.0471449	0.0677021	0.399484	-2.50323	10.198	25.5279	0.564371	0.999997	2.38241	2.38241	23.3532	9.80234	0.0079471	0.0199264	0.914809	-1.09312	23.3532	25.5279	0.0363702	0.05652	0.383985	-2.60427	9.80234	25.5279	0.0537356	0.0891947
Rab40c	612.809	0.833891	0.999997	2.28776	2.28776	12.8676	5.62454	0.0666764	0.999915	2.18927	2.18927	5.62454	2.56914	0.322814	0.362169	0.0483942	-20.6636	5.62454	116.223	0.0509906	0.999997	5.00852	5.00852	12.8676	2.56914	0.424675	0.465269	0.110714	-9.03226	12.8676	116.223	0.0181287	0.0329769	0.0221052	-45.2382	2.56914	116.223	0.0881739	0.129814
XLOC_049577	19574.5	0.0139121	0.999997	2.28641	2.28641	1127.15	492.979	0.611741	0.999915	0.824112	-1.21343	492.979	598.194	0.0765323	0.102092	0.415172	-2.40864	492.979	1187.41	0.0746818	0.999997	1.88425	1.88425	1127.15	598.194	0.692627	0.720941	0.949253	-1.05346	1127.15	1187.41	0.219812	0.262849	0.503782	-1.98499	598.194	1187.41	0.0571029	0.0933751
XLOC_008666	83.2915	0.0415125	0.999997	2.28524	2.28524	3.50244	1.53263	0.38625	0.999915	0.524583	-1.90628	1.53263	2.92163	0.00115022	0.0130731	0.192148	-5.20432	1.53263	7.97632	0.300438	0.999997	1.1988	1.1988	3.50244	2.92163	0.0714438	0.0971563	0.439105	-2.27736	3.50244	7.97632	0.0135808	0.0268288	0.366287	-2.7301	2.92163	7.97632	0.00821797	0.0329192
XLOC_028361	46977	0.185965	0.999997	2.28287	2.28287	2544.28	1114.51	0.477728	0.999915	1.50613	1.50613	1114.51	739.984	0.020526	0.0351999	0.269352	-3.71261	1114.51	4137.75	0.0698921	0.999997	3.43829	3.43829	2544.28	739.984	0.199453	0.237337	0.614895	-1.62629	2544.28	4137.75	0.00862876	0.019774	0.178837	-5.59167	739.984	4137.75	0.0351199	0.0661594
Rsrp1	243.579	0.291923	0.999997	2.28053	2.28053	8.58897	3.76622	0.217223	0.999915	0.443115	-2.25675	3.76622	8.49943	0.0169677	0.0306354	0.135929	-7.35679	3.76622	27.7073	0.779532	0.999997	1.01054	1.01054	8.58897	8.49943	0.114433	0.145971	0.309989	-3.22592	8.58897	27.7073	0.210206	0.252746	0.306757	-3.2599	8.49943	27.7073	0.10755	0.152066
C330018D20Rik	187.385	0.285641	0.999997	2.27904	2.27904	8.58288	3.76601	0.472682	0.999915	1.38173	1.38173	3.76601	2.72558	0.0105378	0.0223302	0.180302	-5.54625	3.76601	20.8872	0.108052	0.999997	3.14901	3.14901	8.58288	2.72558	0.0790001	0.105809	0.410915	-2.43359	8.58288	20.8872	0.00451759	0.0136132	0.13049	-7.66341	2.72558	20.8872	0.0231073	0.0510485
St8sia2	130.43	0.113615	0.999997	2.271	2.271	4.94605	2.17792	0.139503	0.999915	0.462744	-2.16102	2.17792	4.70653	0.683597	0.710213	0.158823	-6.2963	2.17792	13.7128	0.971791	0.999997	1.05089	1.05089	4.94605	4.70653	0.0919218	0.120699	0.360688	-2.77248	4.94605	13.7128	0.107465	0.140553	0.343221	-2.91358	4.70653	13.7128	0.168834	0.220998
Rpl32	7549.43	0.19066	0.999997	2.27	2.27	198.026	87.236	0.213122	0.999915	0.650197	-1.538	87.236	134.169	2.22751e-06	0.00973103	0.0727798	-13.7401	87.236	1198.63	0.956834	0.999997	1.47595	1.47595	198.026	134.169	3.64995e-05	0.0140159	0.16521	-6.0529	198.026	1198.63	9.00841e-05	0.00673538	0.111935	-8.93376	134.169	1198.63	2.32804e-05	0.0236967
Serpinb6a	114.012	0.400183	0.999997	2.26941	2.26941	4.00226	1.76357	0.610833	0.999915	0.78426	-1.27509	1.76357	2.2487	0.731853	0.756058	0.116322	-8.59682	1.76357	15.1611	0.800215	0.999997	1.77981	1.77981	4.00226	2.2487	0.306549	0.347861	0.263983	-3.78812	4.00226	15.1611	0.458127	0.503035	0.148321	-6.74214	2.2487	15.1611	0.704485	0.741997
Myo18a	777.398	0.195084	0.999997	2.26714	2.26714	42.401	18.7024	0.326639	0.999915	0.845771	-1.18235	18.7024	22.1129	0.207466	0.244021	0.339415	-2.94624	18.7024	55.1018	0.838949	0.999997	1.91748	1.91748	42.401	22.1129	0.869954	0.883241	0.769502	-1.29954	42.401	55.1018	0.741358	0.770092	0.401309	-2.49185	22.1129	55.1018	0.475409	0.532235
Dgcr6	1112.51	0.66056	0.999997	2.26363	2.26363	24.5399	10.8409	0.332832	0.999915	1.61588	1.61588	10.8409	6.70899	0.789702	0.809801	0.0528532	-18.9203	10.8409	205.114	0.188883	0.999997	3.65776	3.65776	24.5399	6.70899	0.918212	0.926881	0.11964	-8.3584	24.5399	205.114	0.288599	0.334104	0.0327086	-30.573	6.70899	205.114	0.56876	0.618595
Rtp1	110.129	0.03005	0.999997	2.25977	2.25977	2.81712	1.24664	0.0223037	0.999915	0.326732	-3.06061	1.24664	3.81549	3.9902e-06	0.0115921	0.0812698	-12.3047	1.24664	15.3395	0.731987	0.999997	0.738339	-1.35439	2.81712	3.81549	0.00043957	0.0140159	0.183651	-5.44511	2.81712	15.3395	0.00169856	0.00919205	0.248736	-4.02033	3.81549	15.3395	5.69323e-05	0.0277194
Abca7	234.024	0.16247	0.999997	2.25968	2.25968	9.26588	4.10052	0.253061	0.999915	0.718984	-1.39085	4.10052	5.70322	0.971785	0.975037	0.152093	-6.57493	4.10052	26.9606	0.893104	0.999997	1.62468	1.62468	9.26588	5.70322	0.258687	0.299079	0.343682	-2.90967	9.26588	26.9606	0.344868	0.391059	0.211539	-4.72727	5.70322	26.9606	0.406801	0.466231
Mtm1	154.496	0.170525	0.999997	2.25176	2.25176	5.41904	2.40658	0.332887	0.999915	0.455606	-2.19488	2.40658	5.28216	0.658123	0.685961	0.135774	-7.36517	2.40658	17.7249	0.77446	0.999997	1.02591	1.02591	5.41904	5.28216	0.470839	0.51016	0.305731	-3.27085	5.41904	17.7249	0.669454	0.703599	0.298008	-3.35561	5.28216	17.7249	0.533709	0.586299
Wbscr22	549.538	0.365937	0.999997	2.25077	2.25077	16.6372	7.39177	0.459665	0.999915	0.724442	-1.38037	7.39177	10.2034	0.986778	0.987974	0.0915598	-10.9218	7.39177	80.7316	0.934176	0.999997	1.63055	1.63055	16.6372	10.2034	0.463466	0.50292	0.20608	-4.85249	16.6372	80.7316	0.53877	0.580944	0.126387	-7.91223	10.2034	80.7316	0.743124	0.776409
Ptprt	371.367	0.114116	0.999997	2.24864	2.24864	16.5401	7.35563	0.309333	0.999915	0.708861	-1.41071	7.35563	10.3767	0.0810263	0.107234	0.203113	-4.92336	7.35563	36.2144	0.661303	0.999997	1.59397	1.59397	16.5401	10.3767	0.670994	0.70069	0.456728	-2.18949	16.5401	36.2144	0.438229	0.483757	0.286535	-3.48998	10.3767	36.2144	0.253493	0.31149
Rsl24d1	189.488	0.51545	0.999997	2.24567	2.24567	13.2799	5.91357	0.60918	0.999915	0.930553	-1.07463	5.91357	6.35489	0.0770491	0.102683	1.35586	1.35586	5.91357	4.3615	0.937391	0.999997	2.08971	2.08971	13.2799	6.35489	0.028073	0.0454603	3.0448	3.0448	13.2799	4.3615	0.0445837	0.0667583	1.45704	1.45704	6.35489	4.3615	0.125692	0.172734
Mmel1	85.3789	0.43143	0.999997	2.23795	2.23795	3.42199	1.52907	0.888051	0.999915	0.878504	-1.1383	1.52907	1.74054	0.546097	0.580212	0.151058	-6.61997	1.52907	10.1224	0.574413	0.999997	1.96605	1.96605	3.42199	1.74054	0.95032	0.95601	0.338061	-2.95805	3.42199	10.1224	0.665089	0.699564	0.171949	-5.81567	1.74054	10.1224	0.839241	0.861092
Commd3	261.377	0.112361	0.999997	2.23487	2.23487	10.288	4.60342	0.52769	0.999915	0.588525	-1.69916	4.60342	7.82195	0.375678	0.414993	0.162344	-6.15974	4.60342	28.3559	0.409675	0.999997	1.31528	1.31528	10.288	7.82195	0.632202	0.664196	0.362818	-2.7562	10.288	28.3559	0.781665	0.806645	0.27585	-3.62516	7.82195	28.3559	0.435257	0.494255
Mrps12	2290.72	0.0382242	0.999997	2.23467	2.23467	73.3278	32.8137	0.461318	0.999915	0.784601	-1.27453	32.8137	41.8222	0.0004872	0.0130731	0.100516	-9.94865	32.8137	326.452	0.23299	0.999997	1.75332	1.75332	73.3278	41.8222	0.0374178	0.0569328	0.22462	-4.45195	73.3278	326.452	0.00496407	0.0143114	0.128111	-7.80572	41.8222	326.452	0.00357417	0.029525
Aamdc	1271.72	0.218881	0.999997	2.23325	2.23325	51.184	22.919	0.272008	0.999915	0.767633	-1.30271	22.919	29.8567	0.118527	0.149324	0.157845	-6.33532	22.919	145.199	0.982523	0.999997	1.71432	1.71432	51.184	29.8567	0.591509	0.625851	0.352508	-2.83681	51.184	145.199	0.602656	0.640987	0.205626	-4.8632	29.8567	145.199	0.376193	0.436568
Gpr151	300.715	0.734807	0.999997	2.23308	2.23308	13.5987	6.08966	0.213699	0.999915	0.267279	-3.74141	6.08966	22.7839	0.251058	0.289569	0.567979	-1.76063	6.08966	10.7216	0.355021	0.999997	0.596856	-1.67545	13.5987	22.7839	0.393974	0.434998	1.26834	1.26834	13.5987	10.7216	0.990194	0.991754	2.12504	2.12504	22.7839	10.7216	0.497706	0.552906
Ctbp2	84.0409	0.159617	0.999997	2.22786	2.22786	3.46678	1.5561	0.268979	0.999915	0.737411	-1.3561	1.5561	2.11022	0.00257712	0.0132205	0.169263	-5.90796	1.5561	9.19338	0.855758	0.999997	1.64285	1.64285	3.46678	2.11022	0.0433543	0.0642177	0.377095	-2.65185	3.46678	9.19338	0.0417065	0.0632286	0.229537	-4.35659	2.11022	9.19338	0.02284	0.0506819
Kcnip3	1146.79	0.0371919	0.999997	2.22558	2.22558	55.2293	24.8157	0.0545465	0.999915	0.359016	-2.78539	24.8157	69.1213	0.281759	0.320598	0.459435	-2.17658	24.8157	54.0134	0.988048	0.999997	0.79902	-1.25153	55.2293	69.1213	0.454683	0.49449	1.02251	1.02251	55.2293	54.0134	0.47646	0.520846	1.27971	1.27971	69.1213	54.0134	0.12586	0.172933
XLOC_038183	133.571	0.0395136	0.999997	2.21723	2.21723	3.92769	1.77144	0.0230223	0.999915	0.361379	-2.76717	1.77144	4.90188	0.000103941	0.0130731	0.105136	-9.51148	1.77144	16.849	0.657441	0.999997	0.801262	-1.24803	3.92769	4.90188	0.00903449	0.0212506	0.233111	-4.2898	3.92769	16.849	0.0317987	0.0507174	0.29093	-3.43725	4.90188	16.849	0.00109882	0.0291749
Iqsec1	863.306	0.91641	0.999997	2.21274	2.21274	53.1567	24.023	0.0448201	0.999915	12.0819	12.0819	24.023	1.98836	0.388569	0.427765	0.332403	-3.00839	24.023	72.2707	0.0415494	0.999997	26.734	26.734	53.1567	1.98836	0.448347	0.488282	0.735522	-1.35958	53.1567	72.2707	0.0162704	0.0305282	0.0275126	-36.347	1.98836	72.2707	0.0729947	0.112153
Arih1	944.153	0.0311112	0.999997	2.21129	2.21129	26.5615	12.0118	0.606274	0.999915	0.984647	-1.01559	12.0118	12.1991	1.45566e-05	0.0130731	0.0799279	-12.5113	12.0118	150.283	0.139309	0.999997	2.17734	2.17734	26.5615	12.1991	0.00163211	0.0140289	0.176743	-5.65792	26.5615	150.283	0.000123988	0.00681509	0.0811741	-12.3192	12.1991	150.283	0.000114742	0.0291749
Chrnb4	53.3244	0.749288	0.999997	2.20482	2.20482	2.93767	1.33239	0.910905	0.999915	0.605781	-1.65076	1.33239	2.19946	0.245871	0.284188	0.479956	-2.08352	1.33239	2.77607	0.69577	0.999997	1.33564	1.33564	2.93767	2.19946	0.16658	0.202481	1.05822	1.05822	2.93767	2.77607	0.331604	0.377586	0.792293	-1.26216	2.19946	2.77607	0.547672	0.599056
Atpaf2	430.933	0.571521	0.999997	2.20318	2.20318	19.6309	8.91025	0.798743	0.999915	1.08346	1.08346	8.91025	8.2239	0.500664	0.537071	0.196786	-5.08166	8.91025	45.2788	0.799879	0.999997	2.38706	2.38706	19.6309	8.2239	0.265675	0.306267	0.433556	-2.30651	19.6309	45.2788	0.407718	0.453845	0.181628	-5.50576	8.2239	45.2788	0.713193	0.749749
Srrt	439.84	0.11224	0.999997	2.20276	2.20276	15.4677	7.02195	0.0928331	0.999915	0.59255	-1.68762	7.02195	11.8504	0.0188634	0.0330929	0.129953	-7.6951	7.02195	54.0346	0.805163	0.999997	1.30525	1.30525	15.4677	11.8504	0.274047	0.314685	0.286255	-3.49339	15.4677	54.0346	0.414876	0.460823	0.219311	-4.55973	11.8504	54.0346	0.0874597	0.12898
Klk6	744.825	0.139741	0.999997	2.19973	2.19973	43.8546	19.9364	0.795527	0.999915	1.10242	1.10242	19.9364	18.0842	0.232616	0.270163	0.424335	-2.35663	19.9364	46.9826	0.121971	0.999997	2.42502	2.42502	43.8546	18.0842	0.947069	0.953053	0.933422	-1.07133	43.8546	46.9826	0.193077	0.234567	0.384913	-2.59799	18.0842	46.9826	0.266389	0.324917
Zfp623	101.675	0.0622295	0.999997	2.19891	2.19891	8.10161	3.68437	0.429609	0.999915	1.30072	1.30072	3.68437	2.83257	0.055788	0.0778212	11.1149	11.1149	3.68437	0.331481	0.348137	0.999997	2.86016	2.86016	8.10161	2.83257	0.00172752	0.0140289	24.4406	24.4406	8.10161	0.331481	0.0195347	0.0347815	8.54518	8.54518	2.83257	0.331481	0.0135144	0.0392076
Napepld	309.121	0.6347	0.999997	2.19691	2.19691	12.866	5.85643	0.84459	0.999915	0.980674	-1.01971	5.85643	5.97184	0.858829	0.87267	0.164566	-6.07658	5.85643	35.5871	0.818043	0.999997	2.15445	2.15445	12.866	5.97184	0.572082	0.607335	0.361536	-2.76597	12.866	35.5871	0.742419	0.771115	0.167809	-5.95915	5.97184	35.5871	0.9384	0.947021
Ifitm7	95.1757	0.31564	0.999997	2.19584	2.19584	1.9686	0.896513	0.315776	0.999915	1.38307	1.38307	0.896513	0.648203	0.00469801	0.0151386	0.0505203	-19.794	0.896513	17.7456	0.0703667	0.999997	3.03702	3.03702	1.9686	0.648203	0.0352985	0.0543289	0.110935	-9.01431	1.9686	17.7456	0.00118143	0.00820095	0.0365275	-27.3766	0.648203	17.7456	0.00765758	0.0324656
XLOC_010323	126.672	0.034391	0.999997	2.19171	2.19171	2.12513	0.969621	0.899838	0.999915	1.17001	1.17001	0.969621	0.828725	2.13652e-06	0.00973103	0.0388253	-25.7564	0.969621	24.9739	0.07438	0.999997	2.56433	2.56433	2.12513	0.828725	0.000199427	0.0140159	0.0850938	-11.7517	2.12513	24.9739	9.33025e-06	0.00633112	0.0331836	-30.1354	0.828725	24.9739	1.3313e-05	0.0236151
Arrdc1	218.91	0.961144	0.999997	2.19065	2.19065	10.2989	4.70132	0.486806	0.999915	0.859219	-1.16385	4.70132	5.47162	0.992996	0.993679	0.229756	-4.35245	4.70132	20.4623	0.471816	0.999997	1.88225	1.88225	10.2989	5.47162	0.97475	0.977829	0.503314	-1.98683	10.2989	20.4623	0.548581	0.590233	0.267401	-3.73971	5.47162	20.4623	0.876132	0.892684
Spcs1	255.124	0.157866	0.999997	2.19	2.19	10.1576	4.63819	0.108367	0.999915	0.783885	-1.2757	4.63819	5.91693	0.0222004	0.0373123	0.158125	-6.32413	4.63819	29.3325	0.737753	0.999997	1.71671	1.71671	10.1576	5.91693	0.240162	0.279937	0.346293	-2.88773	10.1576	29.3325	0.413711	0.459678	0.201719	-4.95739	5.91693	29.3325	0.106879	0.151299
A830018L16Rik	167.007	0.768336	0.999997	2.18748	2.18748	7.83458	3.58155	0.419149	0.999915	2.42738	2.42738	3.58155	1.47548	0.0111846	0.0231739	0.188168	-5.3144	3.58155	19.0338	0.298655	0.999997	5.30985	5.30985	7.83458	1.47548	0.0219703	0.0377509	0.411614	-2.42946	7.83458	19.0338	0.00398913	0.0127942	0.077519	-12.9001	1.47548	19.0338	0.024148	0.0524336
Cdh7	72.4669	0.260687	0.999997	2.18685	2.18685	3.52752	1.61306	0.400862	0.999915	1.26813	1.26813	1.61306	1.27199	0.256649	0.295261	0.226316	-4.41861	1.61306	7.12746	0.0778277	0.999997	2.77322	2.77322	3.52752	1.27199	0.855039	0.869772	0.494919	-2.02053	3.52752	7.12746	0.0877077	0.118088	0.178464	-5.60339	1.27199	7.12746	0.215538	0.271052
Wdr35	446.576	0.0387429	0.999997	2.18558	2.18558	15.4831	7.0842	0.0582845	0.999915	0.437887	-2.2837	7.0842	16.1781	0.0012053	0.0130731	0.141239	-7.08019	7.0842	50.1575	0.999942	0.999997	0.957037	-1.04489	15.4831	16.1781	0.0782387	0.104973	0.308689	-3.2395	15.4831	50.1575	0.0982771	0.130061	0.322547	-3.10032	16.1781	50.1575	0.00936921	0.0340137
Pde4b	161.688	0.121895	0.999997	2.18331	2.18331	9.36104	4.28754	0.559396	0.999915	1.00276	1.00276	4.28754	4.27576	0.215252	0.252161	0.423655	-2.36041	4.28754	10.1204	0.405487	0.999997	2.18933	2.18933	9.36104	4.27576	0.934322	0.941031	0.924971	-1.08111	9.36104	10.1204	0.514395	0.557531	0.422491	-2.36692	4.27576	10.1204	0.389477	0.449476
Tcf19	380.248	0.0563008	0.999997	2.17767	2.17767	12.1128	5.56228	0.209235	0.999915	0.76594	-1.30559	5.56228	7.26203	0.00550882	0.0159617	0.103653	-9.64757	5.56228	53.6625	0.603575	0.999997	1.66797	1.66797	12.1128	7.26203	0.187033	0.224439	0.225723	-4.43021	12.1128	53.6625	0.0977513	0.129455	0.135328	-7.38946	7.26203	53.6625	0.0351037	0.0661434
Psd2	393.444	0.868741	0.999997	2.1773	2.1773	8.0192	3.68309	0.644914	0.999915	0.440172	-2.27184	3.68309	8.3674	0.236757	0.274587	0.0553832	-18.056	3.68309	66.502	0.552953	0.999997	0.958386	-1.04342	8.0192	8.3674	0.198519	0.236398	0.120586	-8.29285	8.0192	66.502	0.482381	0.526566	0.125822	-7.94776	8.3674	66.502	0.569754	0.619399
XLOC_028410	58707.5	0.0646094	0.999997	2.1698	2.1698	2721.12	1254.09	0.116452	0.999915	0.527372	-1.89619	1254.09	2377.99	0.0202496	0.0348554	0.282818	-3.53585	1254.09	4434.26	0.897037	0.999997	1.14429	1.14429	2721.12	2377.99	0.405771	0.446557	0.613657	-1.62958	2721.12	4434.26	0.374722	0.42121	0.536277	-1.86471	2377.99	4434.26	0.0838219	0.124734
XLOC_008719	163.179	0.239504	0.999997	2.16204	2.16204	4.36639	2.01957	0.551389	0.999915	0.764376	-1.30826	2.01957	2.64211	0.0631848	0.0865909	0.0782421	-12.7808	2.01957	25.8117	0.635277	0.999997	1.65262	1.65262	4.36639	2.64211	0.368068	0.409604	0.169163	-5.91146	4.36639	25.8117	0.214886	0.257608	0.102361	-9.76938	2.64211	25.8117	0.274612	0.333729
XLOC_046574	620062	0.0934011	0.999997	2.16171	2.16171	31441.8	14544.9	0.524911	0.999915	0.778294	-1.28486	14544.9	18688.2	0.0166885	0.0302796	0.305936	-3.26865	14544.9	47542.2	0.364935	0.999997	1.68245	1.68245	31441.8	18688.2	0.285565	0.32639	0.661345	-1.51207	31441.8	47542.2	0.0815081	0.110843	0.393086	-2.54397	18688.2	47542.2	0.0800048	0.120316
Ddc	310.936	0.384673	0.999997	2.16124	2.16124	15.116	6.99414	0.0931699	0.999915	0.234826	-4.25848	6.99414	29.7844	0.0996727	0.128374	112.659	112.659	6.99414	0.0620823	0.363005	0.999997	0.507514	-1.97039	15.116	29.7844	0.0251272	0.0417308	243.484	243.484	15.116	0.0620823	0.00598249	0.015812	479.757	479.757	29.7844	0.0620823	0.036309	0.0676371
St6galnac5	854.742	0.0332072	0.999997	2.16048	2.16048	56.3424	26.0787	0.548607	0.999915	1.02726	1.02726	26.0787	25.3867	0.563872	0.596961	0.835972	-1.19621	26.0787	31.1957	0.168823	0.999997	2.21937	2.21937	56.3424	25.3867	0.203275	0.241413	1.8061	1.8061	56.3424	31.1957	0.986484	0.988326	0.813788	-1.22882	25.3867	31.1957	0.176236	0.229049
Phf5a	202.29	0.19032	0.999997	2.15914	2.15914	10.9712	5.08131	0.114329	0.999915	0.64182	-1.55807	5.08131	7.91702	0.634423	0.663747	0.449119	-2.22658	5.08131	11.3139	0.686663	0.999997	1.38578	1.38578	10.9712	7.91702	0.524598	0.562148	0.96971	-1.03124	10.9712	11.3139	0.347352	0.393632	0.699758	-1.42907	7.91702	11.3139	0.363899	0.424329
Ppp1r1b	223.593	0.959337	0.999997	2.1588	2.1588	12.4322	5.75881	0.450941	0.999915	1.20146	1.20146	5.75881	4.79317	0.785418	0.805895	0.346229	-2.88826	5.75881	16.633	0.436381	0.999997	2.59372	2.59372	12.4322	4.79317	0.822748	0.84042	0.747441	-1.3379	12.4322	16.633	0.376063	0.42253	0.288173	-3.47014	4.79317	16.633	0.799848	0.826302
Th	2775.85	0.116565	0.999997	2.15521	2.15521	99.0293	45.9487	0.870001	0.999915	1.27069	1.27069	45.9487	36.1604	0.00588979	0.0164379	0.119794	-8.34766	45.9487	383.564	0.212284	0.999997	2.73862	2.73862	99.0293	36.1604	0.113342	0.144808	0.258182	-3.87324	99.0293	383.564	0.01465	0.0283077	0.0942747	-10.6073	36.1604	383.564	0.0278835	0.0572305
Ly96	120.882	0.0763388	0.999997	2.15279	2.15279	3.30981	1.53745	0.17359	0.999915	0.891152	-1.12214	1.53745	1.72524	0.0396513	0.0586702	0.0800888	-12.4861	1.53745	19.1968	0.783755	0.999997	1.91847	1.91847	3.30981	1.72524	0.550634	0.586928	0.172415	-5.79997	3.30981	19.1968	0.42747	0.473332	0.0898711	-11.1271	1.72524	19.1968	0.139785	0.188676
Sema6a	237.296	0.100649	0.999997	2.1478	2.1478	10.9914	5.11754	0.629781	0.999915	0.928406	-1.07712	5.11754	5.51218	0.000174037	0.0130731	0.222853	-4.48726	5.11754	22.9637	0.30862	0.999997	1.99403	1.99403	10.9914	5.51218	0.00602363	0.0176635	0.478643	-2.08924	10.9914	22.9637	0.00117174	0.00819669	0.240039	-4.166	5.51218	22.9637	0.00139693	0.0291749
Sipa1l3	217.362	0.167761	0.999997	2.14455	2.14455	8.55003	3.98687	0.0629912	0.999915	2.44436	2.44436	3.98687	1.63105	0.000143881	0.0130731	0.135768	-7.36551	3.98687	29.3654	0.00468446	0.999997	5.24204	5.24204	8.55003	1.63105	0.00290316	0.0144921	0.291161	-3.43453	8.55003	29.3654	8.16425e-06	0.00624157	0.0555434	-18.0039	1.63105	29.3654	7.38418e-05	0.0291749
Gjb1	316.683	0.715106	0.999997	2.14429	2.14429	13.8377	6.45329	0.174336	0.999915	0.267126	-3.74356	6.45329	24.1583	0.317584	0.356826	0.544561	-1.83634	6.45329	11.8504	0.308893	0.999997	0.572795	-1.74583	13.8377	24.1583	0.205983	0.244345	1.1677	1.1677	13.8377	11.8504	0.0455271	0.0679595	2.0386	2.0386	24.1583	11.8504	0.227092	0.283317
H2-M5	135.958	0.752799	0.999997	2.13897	2.13897	6.94181	3.2454	0.707308	0.999915	0.457636	-2.18514	3.2454	7.09165	0.238857	0.276812	0.500371	-1.99852	3.2454	6.48598	0.930287	0.999997	0.97887	-1.02159	6.94181	7.09165	0.162605	0.19828	1.07028	1.07028	6.94181	6.48598	0.16759	0.207397	1.09338	1.09338	7.09165	6.48598	0.472089	0.529119
Zmym3	565.685	0.0360136	0.999997	2.13763	2.13763	25.1155	11.7493	0.448245	0.999915	0.822996	-1.21507	11.7493	14.2762	0.000636904	0.0130731	0.20934	-4.77692	11.7493	56.1253	0.231575	0.999997	1.75926	1.75926	25.1155	14.2762	0.049264	0.0712458	0.447491	-2.23468	25.1155	56.1253	0.00656974	0.016697	0.254363	-3.93139	14.2762	56.1253	0.00449625	0.0298691
Cyb561d2	336.597	0.688184	0.999997	2.13654	2.13654	24.7006	11.5611	0.847581	0.999915	1.48329	1.48329	11.5611	7.79418	0.00540997	0.0158422	1.43468	1.43468	11.5611	8.05829	0.588748	0.999997	3.16911	3.16911	24.7006	7.79418	0.00295311	0.014542	3.06525	3.06525	24.7006	8.05829	0.0143458	0.0278891	0.967226	-1.03389	7.79418	8.05829	0.0161761	0.0424424
Mapk3	1515.94	0.109044	0.999997	2.13409	2.13409	40.1878	18.8314	0.15543	0.999915	0.389357	-2.56834	18.8314	48.3655	0.100513	0.129337	0.0894449	-11.1801	18.8314	210.537	0.964414	0.999997	0.83092	-1.20348	40.1878	48.3655	0.76926	0.791307	0.190883	-5.23881	40.1878	210.537	0.754326	0.78173	0.229725	-4.35304	48.3655	210.537	0.24499	0.302283
Ggact	498.461	0.0741494	0.999997	2.13349	2.13349	14.7836	6.9293	0.518308	0.999915	0.849802	-1.17674	6.9293	8.15402	3.65928e-06	0.0115921	0.0927706	-10.7793	6.9293	74.6929	0.31749	0.999997	1.81305	1.81305	14.7836	8.15402	0.00016824	0.0140159	0.197926	-5.0524	14.7836	74.6929	4.29865e-05	0.00633112	0.109167	-9.16025	8.15402	74.6929	3.33457e-05	0.0268345
Hapln2	1170.36	0.0424923	0.999997	2.13277	2.13277	62.1214	29.1271	0.762854	0.999915	0.909536	-1.09946	29.1271	32.0241	0.00425568	0.014601	0.340298	-2.9386	29.1271	85.5929	0.12144	0.999997	1.93983	1.93983	62.1214	32.0241	0.18875	0.226254	0.725778	-1.37783	62.1214	85.5929	0.0142931	0.0278201	0.374145	-2.67276	32.0241	85.5929	0.0163698	0.0426929
XLOC_049555	13699.3	0.0659492	0.999997	2.12782	2.12782	654.33	307.511	0.379797	0.999915	0.650173	-1.53805	307.511	472.969	0.0518694	0.0731366	0.286453	-3.49097	307.511	1073.51	0.408179	0.999997	1.38345	1.38345	654.33	472.969	0.683408	0.712364	0.609522	-1.64063	654.33	1073.51	0.274276	0.319447	0.44058	-2.26973	472.969	1073.51	0.154169	0.204631
Homez	253.372	0.806914	0.999997	2.12739	2.12739	13.5632	6.3755	0.881176	0.999915	1.59374	1.59374	6.3755	4.00035	0.199692	0.235921	0.291704	-3.42814	6.3755	21.8561	0.717975	0.999997	3.39051	3.39051	13.5632	4.00035	0.149158	0.18386	0.620569	-1.61143	13.5632	21.8561	0.292099	0.33764	0.183031	-5.46355	4.00035	21.8561	0.496671	0.551936
Rps16	371.967	0.0712094	0.999997	2.1245	2.1245	10.0406	4.72607	0.0439854	0.999915	0.319011	-3.13469	4.72607	14.8148	0.000334657	0.0130731	0.0996007	-10.0401	4.72607	47.4502	0.68692	0.999997	0.67774	-1.47549	10.0406	14.8148	0.0155273	0.0296524	0.211602	-4.72585	10.0406	47.4502	0.0472167	0.0700902	0.312217	-3.2029	14.8148	47.4502	0.00334715	0.029525
XLOC_020169	95.581	0.355144	0.999997	2.12418	2.12418	4.33488	2.04073	0.592048	0.999915	1.12377	1.12377	2.04073	1.81596	0.0583751	0.0808438	0.204938	-4.87953	2.04073	9.95779	0.186823	0.999997	2.3871	2.3871	4.33488	1.81596	0.251872	0.292039	0.435325	-2.29713	4.33488	9.95779	0.032643	0.051802	0.182366	-5.48348	1.81596	9.95779	0.133019	0.180957
Fkbp1b	1496.86	0.60233	0.999997	2.12347	2.12347	58.6172	27.6045	0.716705	0.999915	1.79802	1.79802	27.6045	15.3527	0.736184	0.760143	0.139957	-7.14507	27.6045	197.236	0.913798	0.999997	3.81804	3.81804	58.6172	15.3527	0.449746	0.489672	0.297193	-3.36481	58.6172	197.236	0.539259	0.58139	0.0778392	-12.847	15.3527	197.236	0.864668	0.882916
Fnbp1	702.667	0.335624	0.999997	2.12055	2.12055	32.0646	15.1209	0.446394	0.999915	0.704346	-1.41976	15.1209	21.4679	0.538103	0.572693	0.242023	-4.13184	15.1209	62.477	0.908978	0.999997	1.4936	1.4936	32.0646	21.4679	0.169089	0.20517	0.513222	-1.94847	32.0646	62.477	0.232243	0.27602	0.343614	-2.91025	21.4679	62.477	0.468104	0.525423
Zdhhc24	228.814	0.0298199	0.999997	2.11601	2.11601	10.3348	4.88409	0.0360105	0.999915	0.250676	-3.98922	4.88409	19.4837	0.121149	0.152176	0.977844	-1.02266	4.88409	4.99475	0.904761	0.999997	0.530432	-1.88525	10.3348	19.4837	0.73009	0.755002	2.06913	2.06913	10.3348	4.99475	0.669879	0.703972	3.90084	3.90084	19.4837	4.99475	0.0859572	0.127292
Cib1	1135.75	0.148021	0.999997	2.11594	2.11594	35.6916	16.868	0.17982	0.999915	0.826165	-1.21041	16.868	20.4172	0.00176744	0.0130731	0.103982	-9.61709	16.868	162.221	0.98167	0.999997	1.74811	1.74811	35.6916	20.4172	0.0337367	0.0524488	0.220019	-4.54507	35.6916	162.221	0.0476808	0.07064	0.125861	-7.9453	20.4172	162.221	0.0165008	0.0428567
Nmral1	84.3755	0.115872	0.999997	2.11539	2.11539	4.03304	1.90653	0.799621	0.999915	1.25111	1.25111	1.90653	1.52387	0.0330815	0.0507517	0.2292	-4.363	1.90653	8.31817	0.104008	0.999997	2.64658	2.64658	4.03304	1.52387	0.389675	0.43075	0.484847	-2.06251	4.03304	8.31817	0.0317938	0.0507122	0.183198	-5.45858	1.52387	8.31817	0.0719892	0.110942
Ramp3	138.121	0.836174	0.999997	2.11514	2.11514	9.35635	4.42352	0.75426	0.999915	0.76417	-1.30861	4.42352	5.78866	0.00832231	0.0194719	2.13311	2.13311	4.42352	2.07374	0.902703	0.999997	1.61632	1.61632	9.35635	5.78866	0.00656293	0.0183049	4.51183	4.51183	9.35635	2.07374	0.00805437	0.0189251	2.79141	2.79141	5.78866	2.07374	0.0231394	0.051072
Zfp677	79.6982	0.0730366	0.999997	2.11455	2.11455	2.79453	1.32157	0.0960487	0.999915	0.439218	-2.27677	1.32157	3.00892	0.02291	0.0381896	0.15314	-6.52997	1.32157	8.62982	0.9779	0.999997	0.928748	-1.07672	2.79453	3.00892	0.407964	0.448631	0.323822	-3.08811	2.79453	8.62982	0.453037	0.498107	0.348665	-2.86808	3.00892	8.62982	0.0896029	0.131487
Cept1	1016.81	0.0662343	0.999997	2.1139	2.1139	35.7528	16.9132	0.0836134	0.999915	0.410349	-2.43695	16.9132	41.2166	0.0065721	0.0172911	0.159126	-6.28432	16.9132	106.288	0.956258	0.999997	0.867437	-1.15282	35.7528	41.2166	0.189366	0.226841	0.336377	-2.97286	35.7528	106.288	0.236272	0.280188	0.387783	-2.57876	41.2166	106.288	0.0382457	0.0699493
Prkcd	1612.91	0.673703	0.999997	2.11206	2.11206	108.355	51.3032	0.977354	0.999915	7.14418	7.14418	51.3032	7.18112	0.295757	0.334923	0.502856	-1.98864	51.3032	102.024	0.7302	0.999997	15.0889	15.0889	108.355	7.18112	0.494364	0.532987	1.06206	1.06206	108.355	102.024	0.350639	0.397043	0.0703867	-14.2072	7.18112	102.024	0.72765	0.762979
St5	117.372	0.717109	0.999997	2.10858	2.10858	3.6198	1.7167	0.880792	0.999915	0.750847	-1.33183	1.7167	2.28635	0.216569	0.253539	0.102691	-9.73796	1.7167	16.7171	0.861337	0.999997	1.58322	1.58322	3.6198	2.28635	0.13679	0.170437	0.216532	-4.61825	3.6198	16.7171	0.210435	0.252962	0.136767	-7.31172	2.28635	16.7171	0.465586	0.522981
XLOC_014130	4.54775e+06	0.0229873	0.999997	2.1061	2.1061	250377	118881	0.478332	0.999915	0.747114	-1.33848	118881	159121	0.0886898	0.116032	0.45355	-2.20483	118881	262113	0.156233	0.999997	1.5735	1.5735	250377	159121	0.778435	0.79975	0.955223	-1.04688	250377	262113	0.320119	0.366158	0.607069	-1.64726	159121	262113	0.098469	0.141536
Myo7a	72.7641	0.104516	0.999997	2.10419	2.10419	3.03647	1.44306	0.819935	0.999915	1.93372	1.93372	1.44306	0.746259	0.00276454	0.0132436	0.159309	-6.27713	1.44306	9.05826	0.215684	0.999997	4.06892	4.06892	3.03647	0.746259	0.0680162	0.0931976	0.335215	-2.98316	3.03647	9.05826	0.00849365	0.0195864	0.0823843	-12.1382	0.746259	9.05826	0.0148898	0.0409551
Gm42644	445.254	0.30226	0.999997	2.09828	2.09828	17.4484	8.31561	0.637268	0.999915	1.07055	1.07055	8.31561	7.76763	0.00597447	0.0165669	0.152754	-6.54649	8.31561	54.438	0.176207	0.999997	2.2463	2.2463	17.4484	7.76763	0.0457888	0.0671472	0.320519	-3.11994	17.4484	54.438	0.00435532	0.0133447	0.142688	-7.00832	7.76763	54.438	0.0191629	0.0460926
Ccdc174	72.8454	0.118957	0.999997	2.09579	2.09579	3.67136	1.75178	0.189073	0.999915	0.529394	-1.88895	1.75178	3.30902	0.45535	0.492801	0.422457	-2.36711	1.75178	4.14664	0.908727	0.999997	1.1095	1.1095	3.67136	3.30902	0.554387	0.590521	0.885381	-1.12946	3.67136	4.14664	0.65013	0.685338	0.798	-1.25313	3.30902	4.14664	0.385239	0.445291
Coq9	707.057	0.369077	0.999997	2.09539	2.09539	24.2952	11.5946	0.805163	0.999915	1.19604	1.19604	11.5946	9.69413	0.382673	0.421851	0.117187	-8.53338	11.5946	98.9409	0.57578	0.999997	2.50617	2.50617	24.2952	9.69413	0.118561	0.150587	0.245552	-4.07245	24.2952	98.9409	0.316553	0.3625	0.097979	-10.2063	9.69413	98.9409	0.452768	0.511155
XLOC_008721	107009	0.112559	0.999997	2.09448	2.09448	5544.9	2647.39	0.931334	0.999915	0.977401	-1.02312	2647.39	2708.6	0.0158771	0.0292528	0.316365	-3.16091	2647.39	8368.16	0.182186	0.999997	2.04715	2.04715	5544.9	2708.6	0.242698	0.282538	0.662619	-1.50916	5544.9	8368.16	0.0303154	0.0488768	0.32368	-3.08947	2708.6	8368.16	0.057435	0.0937777
Nudt6	74.1828	0.466215	0.999997	2.08988	2.08988	4.1268	1.97466	0.568703	0.999915	1.13478	1.13478	1.97466	1.74012	0.810433	0.828531	0.37979	-2.63304	1.97466	5.19934	0.236352	0.999997	2.37156	2.37156	4.1268	1.74012	0.404923	0.445704	0.793715	-1.2599	4.1268	5.19934	0.789455	0.813559	0.334681	-2.98792	1.74012	5.19934	0.651646	0.69455
Sema4c	208.125	0.268462	0.999997	2.08963	2.08963	7.16964	3.43105	0.893753	0.999915	0.763582	-1.30962	3.43105	4.49336	0.121078	0.152106	0.12705	-7.87092	3.43105	27.0055	0.392282	0.999997	1.59561	1.59561	7.16964	4.49336	0.528147	0.565562	0.265488	-3.76665	7.16964	27.0055	0.187997	0.229161	0.166387	-6.0101	4.49336	27.0055	0.359701	0.42022
Ripply2	135.858	0.430509	0.999997	2.08937	2.08937	4.77628	2.28599	0.225127	0.999915	1.09308	1.09308	2.28599	2.09132	0.134449	0.166543	0.124105	-8.05772	2.28599	18.4199	0.067935	0.999997	2.28386	2.28386	4.77628	2.09132	0.400123	0.440976	0.259301	-3.85653	4.77628	18.4199	0.021794	0.0378692	0.113536	-8.80776	2.09132	18.4199	0.105033	0.149189
Tmem161a	218.769	0.570599	0.999997	2.08822	2.08822	6.61217	3.16642	0.175096	0.999915	0.353213	-2.83115	3.16642	8.96461	0.767448	0.789098	0.123774	-8.07923	3.16642	25.5822	0.400461	0.999997	0.737586	-1.35577	6.61217	8.96461	0.856415	0.870998	0.258467	-3.86896	6.61217	25.5822	0.367951	0.414466	0.350423	-2.85369	8.96461	25.5822	0.577246	0.626252
Mapkap1	236.222	0.75596	0.999997	2.08564	2.08564	7.7877	3.73396	0.301763	0.999915	0.486494	-2.05552	3.73396	7.67524	0.19444	0.230339	0.131639	-7.59652	3.73396	28.3651	0.459892	0.999997	1.01465	1.01465	7.7877	7.67524	0.305539	0.346874	0.274552	-3.6423	7.7877	28.3651	0.748727	0.776564	0.270587	-3.69566	7.67524	28.3651	0.508003	0.562323
XLOC_010401	76.4004	0.268223	0.999997	2.08563	2.08563	3.35594	1.60908	0.660544	0.999915	1.16678	1.16678	1.60908	1.37908	0.0069412	0.0177254	0.19421	-5.14906	1.60908	8.28522	0.165162	0.999997	2.43346	2.43346	3.35594	1.37908	0.0593832	0.0832078	0.405051	-2.46883	3.35594	8.28522	0.00533053	0.0148391	0.16645	-6.0078	1.37908	8.28522	0.0222336	0.0498793
Hdac5	2586.62	0.185238	0.999997	2.08236	2.08236	62.3628	29.9482	0.196625	0.999915	0.508301	-1.96734	29.9482	58.9183	0.0704281	0.0949557	0.0741339	-13.4891	29.9482	403.975	0.930924	0.999997	1.05846	1.05846	62.3628	58.9183	0.471325	0.510669	0.154373	-6.47781	62.3628	403.975	0.54911	0.590781	0.145846	-6.85653	58.9183	403.975	0.257308	0.315357
XLOC_044096	105.219	0.10986	0.999997	2.07478	2.07478	4.29067	2.06802	0.62366	0.999915	0.837879	-1.19349	2.06802	2.46816	0.0154175	0.0286673	0.178665	-5.59707	2.06802	11.5748	0.332245	0.999997	1.73841	1.73841	4.29067	2.46816	0.241896	0.28169	0.37069	-2.69767	4.29067	11.5748	0.0599449	0.0854678	0.213235	-4.68967	2.46816	11.5748	0.0744585	0.113847
XLOC_038176	252.255	0.168246	0.999997	2.07067	2.07067	5.4094	2.6124	0.307564	0.999915	0.337048	-2.96693	2.6124	7.75081	0.00961002	0.0211223	0.0675315	-14.8079	2.6124	38.6841	0.80953	0.999997	0.697914	-1.43284	5.4094	7.75081	0.121567	0.153833	0.139835	-7.15127	5.4094	38.6841	0.100144	0.132216	0.200362	-4.99098	7.75081	38.6841	0.0682616	0.106591
Klk8	497.806	0.0527149	0.999997	2.06653	2.06653	22.8275	11.0463	0.125771	0.999915	0.626345	-1.59656	11.0463	17.6361	0.00194716	0.0130731	0.273653	-3.65426	11.0463	40.3659	0.793996	0.999997	1.29436	1.29436	22.8275	17.6361	0.0901173	0.118666	0.565514	-1.7683	22.8275	40.3659	0.0726379	0.100424	0.436905	-2.28883	17.6361	40.3659	0.0155629	0.0417799
XLOC_031404	150.258	0.1201	0.999997	2.06368	2.06368	4.79085	2.3215	0.401681	0.999915	0.778583	-1.28439	2.3215	2.9817	0.000121852	0.0130731	0.111555	-8.96417	2.3215	20.8104	0.554647	0.999997	1.60675	1.60675	4.79085	2.9817	0.00356074	0.015011	0.230215	-4.34377	4.79085	20.8104	0.00174861	0.00929539	0.14328	-6.97935	2.9817	20.8104	0.0012178	0.0291749
Bdkrb2	50.7073	0.0563424	0.999997	2.06089	2.06089	1.88603	0.915155	0.0441408	0.999915	0.495328	-2.01886	0.915155	1.84757	0.000568943	0.0130731	0.174765	-5.72198	0.915155	5.2365	0.766616	0.999997	1.02082	1.02082	1.88603	1.84757	0.0307718	0.0487869	0.360171	-2.77646	1.88603	5.2365	0.0707358	0.0981937	0.352826	-2.83426	1.84757	5.2365	0.00517425	0.0301713
Cfap52	123.53	0.0153269	0.999997	2.05855	2.05855	6.65817	3.2344	0.168508	0.999915	0.709796	-1.40885	3.2344	4.55679	0.0657083	0.0895556	0.457751	-2.1846	3.2344	7.06584	0.352319	0.999997	1.46115	1.46115	6.65817	4.55679	0.777178	0.798673	0.942304	-1.06123	6.65817	7.06584	0.579555	0.619504	0.644904	-1.55062	4.55679	7.06584	0.0753975	0.114915
Gm14410	113.384	0.179932	0.999997	2.05503	2.05503	5.14022	2.50129	0.366575	0.999915	0.711931	-1.40463	2.50129	3.5134	0.836366	0.852394	0.251229	-3.98043	2.50129	9.95624	0.745756	0.999997	1.46304	1.46304	5.14022	3.5134	0.35695	0.398362	0.516282	-1.93693	5.14022	9.95624	0.559105	0.600225	0.352884	-2.83379	3.5134	9.95624	0.528778	0.581677
Ptgs1	149.584	0.108321	0.999997	2.05489	2.05489	9.56125	4.65293	0.198818	0.999915	0.729448	-1.3709	4.65293	6.37869	0.903366	0.91313	1.37473	1.37473	4.65293	3.38462	0.849781	0.999997	1.49894	1.49894	9.56125	6.37869	0.147153	0.18172	2.82491	2.82491	9.56125	3.38462	0.228726	0.272327	1.88461	1.88461	6.37869	3.38462	0.256433	0.314461
Mettl16	343.125	0.0792836	0.999997	2.05268	2.05268	15.1341	7.37284	0.13878	0.999915	0.647834	-1.54361	7.37284	11.3808	0.000464997	0.0130731	0.243129	-4.11304	7.37284	30.3248	0.895374	0.999997	1.3298	1.3298	15.1341	11.3808	0.0189051	0.0339292	0.499067	-2.00374	15.1341	30.3248	0.0211077	0.0369307	0.375295	-2.66457	11.3808	30.3248	0.00494504	0.0300839
Cd276	196.258	0.65607	0.999997	2.05208	2.05208	10.0639	4.90423	0.868271	0.999915	0.864465	-1.15678	4.90423	5.67313	0.24976	0.288192	0.336996	-2.9674	4.90423	14.5528	0.815812	0.999997	1.77395	1.77395	10.0639	5.67313	0.141329	0.175399	0.691543	-1.44604	10.0639	14.5528	0.234854	0.27869	0.389832	-2.56521	5.67313	14.5528	0.48941	0.545314
Slc27a3	122.204	0.497768	0.999997	2.05198	2.05198	7.02716	3.42458	0.815276	0.999915	1.58472	1.58472	3.42458	2.161	0.330065	0.36941	0.393496	-2.54132	3.42458	8.70297	0.708017	0.999997	3.2518	3.2518	7.02716	2.161	0.137888	0.17167	0.807444	-1.23848	7.02716	8.70297	0.279122	0.324348	0.248306	-4.02728	2.161	8.70297	0.498425	0.553525
Pde1a	1578.72	0.136759	0.999997	2.05191	2.05191	59.4731	28.9843	0.130469	0.999915	0.39486	-2.53255	28.9843	73.404	0.972673	0.9758	0.205738	-4.86055	28.9843	140.88	0.870453	0.999997	0.810217	-1.23424	59.4731	73.404	0.203726	0.241921	0.422156	-2.36879	59.4731	140.88	0.185286	0.226244	0.521041	-1.91924	73.404	140.88	0.257207	0.315259
Tap2	282.897	0.135376	0.999997	2.04978	2.04978	3.88579	1.89571	0.811885	0.999915	1.31362	1.31362	1.89571	1.44311	0.0251076	0.0409085	0.0325004	-30.7689	1.89571	58.3288	0.12303	0.999997	2.69264	2.69264	3.88579	1.44311	0.292759	0.333752	0.0666187	-15.0108	3.88579	58.3288	0.0254275	0.0425648	0.024741	-40.4187	1.44311	58.3288	0.064409	0.102074
Atf5	84.8741	0.525968	0.999997	2.04883	2.04883	5.07633	2.47767	0.919682	0.999915	1.08264	1.08264	2.47767	2.28854	0.201948	0.238255	0.548289	-1.82386	2.47767	4.51892	0.510565	0.999997	2.21815	2.21815	5.07633	2.28854	0.0834428	0.110952	1.12335	1.12335	5.07633	4.51892	0.276966	0.322161	0.506435	-1.97459	2.28854	4.51892	0.365736	0.426114
Pgam5	674.334	0.323892	0.999997	2.04714	2.04714	38.4142	18.7648	0.237691	0.999915	2.21687	2.21687	18.7648	8.46457	0.0701762	0.0946746	0.352403	-2.83766	18.7648	53.2483	0.050691	0.999997	4.53823	4.53823	38.4142	8.46457	0.31355	0.354901	0.721417	-1.38616	38.4142	53.2483	0.0115376	0.023977	0.158964	-6.29072	8.46457	53.2483	0.058024	0.0944569
Rpl34	1291.08	0.0125065	0.999997	2.04335	2.04335	62.5039	30.589	0.0138473	0.999915	0.323371	-3.09243	30.589	94.5941	0.416395	0.455072	0.900551	-1.11043	30.589	33.967	0.842719	0.999997	0.660758	-1.51341	62.5039	94.5941	0.161162	0.1967	1.84014	1.84014	62.5039	33.967	0.140447	0.177745	2.78489	2.78489	94.5941	33.967	0.0308747	0.0608697
Ubap2l	512.344	0.279598	0.999997	2.04148	2.04148	16.1505	7.91117	0.682144	0.999915	1.72686	1.72686	7.91117	4.58126	0.00345844	0.0138285	0.101071	-9.89406	7.91117	78.2736	0.180731	0.999997	3.52535	3.52535	16.1505	4.58126	0.0309849	0.0490408	0.206334	-4.8465	16.1505	78.2736	0.0029824	0.0112036	0.0585288	-17.0856	4.58126	78.2736	0.0122608	0.0375924
Pdlim5	107.611	0.115295	0.999997	2.03996	2.03996	3.38204	1.65789	0.0565757	0.999915	0.410849	-2.43398	1.65789	4.03529	0.0418864	0.0613656	0.131326	-7.61465	1.65789	12.6243	0.612226	0.999997	0.838115	-1.19315	3.38204	4.03529	0.453504	0.493318	0.267899	-3.73274	3.38204	12.6243	0.793869	0.817611	0.319645	-3.12847	4.03529	12.6243	0.115646	0.161349
XLOC_031497	129.021	0.169266	0.999997	2.03441	2.03441	3.39786	1.67019	0.861883	0.999915	0.961173	-1.0404	1.67019	1.73766	0.0026574	0.0132386	0.080311	-12.4516	1.67019	20.7966	0.167565	0.999997	1.95542	1.95542	3.39786	1.73766	0.0420028	0.0625582	0.163385	-6.1205	3.39786	20.7966	0.00374418	0.0124022	0.0835551	-11.9681	1.73766	20.7966	0.0112275	0.0362957
Zfp58	240.345	0.150777	0.999997	2.03199	2.03199	6.70935	3.30186	0.122774	0.999915	0.390487	-2.56091	3.30186	8.45576	0.0410267	0.0603056	0.105926	-9.44056	3.30186	31.1714	0.806457	0.999997	0.793464	-1.2603	6.70935	8.45576	0.378663	0.419958	0.21524	-4.64597	6.70935	31.1714	0.539352	0.581428	0.271267	-3.68641	8.45576	31.1714	0.160202	0.211491
Anxa2	344.165	0.476679	0.999997	2.03179	2.03179	15.5169	7.63706	0.282453	0.999915	0.79092	-1.26435	7.63706	9.65591	0.128092	0.159685	0.242119	-4.1302	7.63706	31.5426	0.668673	0.999997	1.60699	1.60699	15.5169	9.65591	0.352422	0.393668	0.491935	-2.03279	15.5169	31.5426	0.615335	0.652845	0.306123	-3.26666	9.65591	31.5426	0.434257	0.493214
2810407A14Rik	45.9036	0.111601	0.999997	2.02936	2.02936	2.19017	1.07924	0.436089	0.999915	0.740967	-1.34959	1.07924	1.45653	0.645751	0.67433	0.294555	-3.39495	1.07924	3.66397	0.493548	0.999997	1.50369	1.50369	2.19017	1.45653	0.369332	0.410847	0.597759	-1.67291	2.19017	3.66397	0.805624	0.828296	0.397528	-2.51554	1.45653	3.66397	0.437486	0.496468
Pttg1ip	692.573	0.0824013	0.999997	2.02683	2.02683	29.0441	14.3299	0.675332	0.999915	1.23789	1.23789	14.3299	11.5761	0.00702836	0.0178318	0.180964	-5.52595	14.3299	79.1861	0.243215	0.999997	2.50898	2.50898	29.0441	11.5761	0.169871	0.206015	0.366783	-2.7264	29.0441	79.1861	0.0273693	0.0449926	0.146188	-6.8405	11.5761	79.1861	0.0347705	0.0656949
Echdc2	473.992	0.135536	0.999997	2.0251	2.0251	17.1173	8.45256	0.196985	0.999915	0.518797	-1.92754	8.45256	16.2926	0.164891	0.199114	0.164858	-6.06584	8.45256	51.2719	0.940689	0.999997	1.05062	1.05062	17.1173	16.2926	0.902447	0.912654	0.333854	-2.99533	17.1173	51.2719	0.857606	0.874711	0.317769	-3.14694	16.2926	51.2719	0.342579	0.403205
Dnpep	96.6004	0.465323	0.999997	2.02305	2.02305	6.00094	2.96629	0.528591	0.999915	0.804662	-1.24276	2.96629	3.68637	0.418341	0.457051	0.954432	-1.04774	2.96629	3.10791	0.214395	0.999997	1.62787	1.62787	6.00094	3.68637	0.170435	0.206632	1.93086	1.93086	6.00094	3.10791	0.836292	0.855856	1.18613	1.18613	3.68637	3.10791	0.462371	0.52019
Mesdc2	347.591	0.208184	0.999997	2.02226	2.02226	11.5546	5.71372	0.10943	0.999915	0.2121	-4.71477	5.71372	26.9389	0.467564	0.504834	0.264815	-3.77622	5.71372	21.5762	0.635339	0.999997	0.42892	-2.33144	11.5546	26.9389	0.729706	0.75472	0.535525	-1.86733	11.5546	21.5762	0.463319	0.508079	1.24854	1.24854	26.9389	21.5762	0.380973	0.441327
XLOC_003588	96.7506	0.527379	0.999997	2.01289	2.01289	3.80701	1.89131	0.834547	0.999915	0.890739	-1.12266	1.89131	2.12331	0.00733995	0.0182247	0.170564	-5.86292	1.89131	11.0886	0.720773	0.999997	1.79296	1.79296	3.80701	2.12331	0.0271481	0.0442955	0.343326	-2.91268	3.80701	11.0886	0.0193281	0.0345343	0.191485	-5.22233	2.12331	11.0886	0.0423226	0.0750537
Oxr1	416.539	0.519443	0.999997	2.01042	2.01042	17.2982	8.60425	0.391752	0.999915	2.38591	2.38591	8.60425	3.60627	0.00169728	0.0130731	0.165002	-6.06055	8.60425	52.1465	0.16761	0.999997	4.7967	4.7967	17.2982	3.60627	0.00711235	0.0188964	0.331723	-3.01456	17.2982	52.1465	0.000624712	0.00739879	0.0691566	-14.4599	3.60627	52.1465	0.00380377	0.0297175
Tmprss5	119.921	0.315923	0.999997	2.0097	2.0097	4.85925	2.4179	0.508493	0.999915	0.611221	-1.63607	2.4179	3.95585	0.0229018	0.0381818	0.206728	-4.83728	2.4179	11.696	0.802298	0.999997	1.22837	1.22837	4.85925	3.95585	0.134811	0.168294	0.415461	-2.40696	4.85925	11.696	0.108983	0.142204	0.338221	-2.95665	3.95585	11.696	0.139457	0.188307
XLOC_020240	30115.6	0.17411	0.999997	2.00955	2.00955	1488.22	740.57	0.491529	0.999915	0.762215	-1.31197	740.57	971.603	0.0229428	0.038236	0.33226	-3.00969	740.57	2228.89	0.579436	0.999997	1.53171	1.53171	1488.22	971.603	0.228126	0.267314	0.667695	-1.49769	1488.22	2228.89	0.113847	0.147744	0.435914	-2.29403	971.603	2228.89	0.126484	0.173594
Gm1673	1572.75	0.380143	0.999997	2.00571	2.00571	32.8519	16.3792	0.937399	0.999915	1.21564	1.21564	16.3792	13.4738	0.178035	0.213074	0.0572505	-17.4671	16.3792	286.097	0.394252	0.999997	2.43822	2.43822	32.8519	13.4738	0.54046	0.577291	0.114828	-8.70868	32.8519	286.097	0.194662	0.236268	0.0470951	-21.2336	13.4738	286.097	0.456441	0.514588
Nfkb1	167.754	0.360169	0.999997	2.00546	2.00546	5.08677	2.53646	0.98977	0.999915	0.953593	-1.04867	2.53646	2.6599	0.34266	0.382121	0.102945	-9.71389	2.53646	24.6389	0.424588	0.999997	1.91239	1.91239	5.08677	2.6599	0.861805	0.875781	0.206453	-4.84372	5.08677	24.6389	0.391282	0.43778	0.107955	-9.2631	2.6599	24.6389	0.652863	0.695532
B9d1	512.488	0.0186868	0.999997	2.00261	2.00261	18.1379	9.05714	0.0780873	0.999915	0.577747	-1.73086	9.05714	15.6767	4.03025e-05	0.0130731	0.154373	-6.47782	9.05714	58.6706	0.654504	0.999997	1.157	1.157	18.1379	15.6767	0.00708567	0.0188663	0.309148	-3.2347	18.1379	58.6706	0.00450614	0.0136025	0.267198	-3.74254	15.6767	58.6706	0.000486586	0.0291749
0610040J01Rik	84.9821	0.493875	0.999997	2.00216	2.00216	5.38353	2.68886	0.328181	0.999915	2.40561	2.40561	2.68886	1.11775	0.579829	0.61199	0.532508	-1.8779	2.68886	5.04943	0.127107	0.999997	4.81641	4.81641	5.38353	1.11775	0.979825	0.982299	1.06617	1.06617	5.38353	5.04943	0.187248	0.228375	0.221361	-4.5175	1.11775	5.04943	0.417208	0.476266
Fgfr3	124.756	0.88232	0.999997	2.00211	2.00211	5.24537	2.61992	0.970611	0.999915	0.551881	-1.81199	2.61992	4.74726	0.807851	0.826279	0.241788	-4.13586	2.61992	10.8356	0.924318	0.999997	1.10493	1.10493	5.24537	4.74726	0.719252	0.745256	0.484087	-2.06575	5.24537	10.8356	0.800052	0.823148	0.438116	-2.2825	4.74726	10.8356	0.986879	0.988722
Dmrtc1a	152.145	0.256518	0.999997	1.99988	1.99988	5.61652	2.80843	0.778914	0.999915	2.39764	2.39764	2.80843	1.17133	0.0138827	0.0266482	0.132934	-7.52251	2.80843	21.1264	0.205219	0.999997	4.795	4.795	5.61652	1.17133	0.110487	0.141621	0.265853	-3.76148	5.61652	21.1264	0.0136754	0.0269507	0.0554437	-18.0363	1.17133	21.1264	0.0482587	0.0825383
Nmral1	178.242	0.108667	0.999997	1.99984	1.99984	8.65115	4.32592	0.193438	0.999915	0.598531	-1.67076	4.32592	7.22757	0.022647	0.0378502	0.368642	-2.71266	4.32592	11.7348	0.863633	0.999997	1.19696	1.19696	8.65115	7.22757	0.316953	0.358354	0.737224	-1.35644	8.65115	11.7348	0.279793	0.325029	0.615911	-1.62361	7.22757	11.7348	0.113671	0.159007
Znrd1as	67.6198	0.118413	0.999997	1.99693	1.99693	3.28327	1.64416	0.161659	0.999915	0.741936	-1.34783	1.64416	2.21604	0.0557803	0.077814	0.322328	-3.10243	1.64416	5.10087	0.978561	0.999997	1.4816	1.4816	3.28327	2.21604	0.531422	0.568869	0.643669	-1.55359	3.28327	5.10087	0.543014	0.584861	0.434442	-2.3018	2.21604	5.10087	0.19242	0.246489
Anln	424.411	0.327364	0.999997	1.99493	1.99493	23.6222	11.8411	0.764509	0.999915	1.76075	1.76075	11.8411	6.72503	0.711787	0.737107	0.362384	-2.7595	11.8411	32.6755	0.250643	0.999997	3.51257	3.51257	23.6222	6.72503	0.648432	0.679496	0.722933	-1.38325	23.6222	32.6755	0.555127	0.596436	0.205813	-4.85878	6.72503	32.6755	0.646857	0.690119
Fbxl5	431.15	0.417974	0.999997	1.99418	1.99418	15.0635	7.55372	0.133387	0.999915	0.409777	-2.44035	7.55372	18.4338	0.978676	0.981179	0.174545	-5.72919	7.55372	43.2767	0.437538	0.999997	0.817168	-1.22374	15.0635	18.4338	0.486297	0.525086	0.348074	-2.87295	15.0635	43.2767	0.190754	0.232031	0.425951	-2.34769	18.4338	43.2767	0.415288	0.474446
Kcnq4	159.848	0.418814	0.999997	1.99147	1.99147	6.98917	3.50955	0.60951	0.999915	0.665475	-1.50269	3.50955	5.27375	0.714569	0.739652	0.248557	-4.02322	3.50955	14.1197	0.824694	0.999997	1.32527	1.32527	6.98917	5.27375	0.308904	0.3502	0.494995	-2.02022	6.98917	14.1197	0.444734	0.490054	0.373504	-2.67735	5.27375	14.1197	0.710287	0.747284
Tor1a	337.489	0.0917625	0.999997	1.99037	1.99037	13.4706	6.76787	0.834697	0.999915	0.928702	-1.07677	6.76787	7.28745	0.000347219	0.0130731	0.177385	-5.63747	6.76787	38.1537	0.189054	0.999997	1.84846	1.84846	13.4706	7.28745	0.012605	0.0259025	0.353061	-2.83237	13.4706	38.1537	0.00126869	0.00833001	0.191003	-5.23553	7.28745	38.1537	0.00216866	0.0291749
Gm12326	140.316	0.210545	0.999997	1.99009	1.99009	6.00003	3.01495	0.68428	0.999915	0.743025	-1.34585	3.01495	4.05766	0.010451	0.0222247	0.223712	-4.47003	3.01495	13.4769	0.46691	0.999997	1.47869	1.47869	6.00003	4.05766	0.106102	0.13658	0.445208	-2.24614	6.00003	13.4769	0.0374718	0.0579112	0.301083	-3.32135	4.05766	13.4769	0.0626734	0.10006
Adarb1	504.502	0.713544	0.999997	1.98971	1.98971	35.8786	18.032	0.864979	0.999915	0.999968	-1.00003	18.032	18.0326	0.00391487	0.014286	3.80979	3.80979	18.032	4.73308	0.624736	0.999997	1.98965	1.98965	35.8786	18.0326	0.00929659	0.0215829	7.58039	7.58039	35.8786	4.73308	0.00535969	0.0148817	3.80991	3.80991	18.0326	4.73308	0.0165746	0.0429461
Rasd1	1728.95	0.474069	0.999997	1.98931	1.98931	45.9284	23.0876	0.125564	0.999915	0.497789	-2.00888	23.0876	46.3802	0.00499616	0.0154186	0.0932034	-10.7292	23.0876	247.712	0.372834	0.999997	0.99026	-1.00984	45.9284	46.3802	0.0222179	0.0380565	0.185411	-5.39343	45.9284	247.712	0.144085	0.181756	0.187235	-5.3409	46.3802	247.712	0.0316126	0.0616999
Itga3	383.572	0.533116	0.999997	1.98477	1.98477	17.7965	8.96649	0.634682	0.999915	1.35956	1.35956	8.96649	6.59512	0.0111597	0.023146	0.232459	-4.30183	8.96649	38.5723	0.315138	0.999997	2.69843	2.69843	17.7965	6.59512	0.0390986	0.0589854	0.461379	-2.16741	17.7965	38.5723	0.00770196	0.0184019	0.170981	-5.84861	6.59512	38.5723	0.0361958	0.0674878
Mir3091	53624.3	0.0647671	0.999997	1.98382	1.98382	1834.11	924.532	0.0944583	0.999915	0.527068	-1.89729	924.532	1754.1	0.0003154	0.0130731	0.150216	-6.65708	924.532	6154.68	0.985617	0.999997	1.04561	1.04561	1834.11	1754.1	0.0160683	0.0303595	0.298001	-3.35569	1834.11	6154.68	0.0225025	0.0387939	0.285003	-3.50873	1754.1	6154.68	0.00343943	0.029525
Gm10125	101.949	0.321663	0.999997	1.98326	1.98326	3.86039	1.94649	0.129816	0.999915	0.498186	-2.00728	1.94649	3.90715	0.000658313	0.0130731	0.195534	-5.1142	1.94649	9.95471	0.529442	0.999997	0.988034	-1.01211	3.86039	3.90715	0.00568762	0.0172847	0.387795	-2.57868	3.86039	9.95471	0.0300931	0.0485746	0.392492	-2.54782	3.90715	9.95471	0.00597947	0.03093
XLOC_015720	87.488	0.157671	0.999997	1.98094	1.98094	4.33867	2.1902	0.277906	0.999915	1.35086	1.35086	2.1902	1.62134	0.00582704	0.0163553	0.278218	-3.5943	2.1902	7.87225	0.0271785	0.999997	2.67598	2.67598	4.33867	1.62134	0.0864902	0.114487	0.551134	-1.81444	4.33867	7.87225	0.00121799	0.00823633	0.205956	-4.8554	1.62134	7.87225	0.00650992	0.0313452
Grp	485.706	0.0682344	0.999997	1.98	1.98	20.3622	10.2839	0.130973	0.999915	0.612835	-1.63176	10.2839	16.7809	0.0390503	0.0579751	0.232411	-4.30273	10.2839	44.2488	0.866393	0.999997	1.21342	1.21342	20.3622	16.7809	0.577658	0.612595	0.460174	-2.17309	20.3622	44.2488	0.505763	0.549247	0.379239	-2.63686	16.7809	44.2488	0.126346	0.173422
Ppef2	73.8665	0.16708	0.999997	1.97977	1.97977	3.05142	1.5413	0.195077	0.999915	0.565485	-1.76839	1.5413	2.72562	0.1387	0.171096	0.232227	-4.30613	1.5413	6.63702	0.970127	0.999997	1.11953	1.11953	3.05142	2.72562	0.750179	0.773892	0.459757	-2.17506	3.05142	6.63702	0.791041	0.81511	0.410669	-2.43505	2.72562	6.63702	0.344402	0.405023
Tmem219	517.824	0.161697	0.999997	1.9789	1.9789	21.7075	10.9695	0.339091	0.999915	0.726942	-1.37563	10.9695	15.0899	0.161814	0.195754	0.216504	-4.61886	10.9695	50.6665	0.744186	0.999997	1.43855	1.43855	21.7075	15.0899	0.828544	0.845614	0.42844	-2.33405	21.7075	50.6665	0.62681	0.663914	0.297828	-3.35764	15.0899	50.6665	0.404334	0.463943
Preb	332.17	0.708573	0.999997	1.97841	1.97841	8.2141	4.15188	0.19576	0.999915	0.346589	-2.88526	4.15188	11.9792	0.22887	0.266227	0.0914713	-10.9324	4.15188	45.3899	0.344591	0.999997	0.685694	-1.45838	8.2141	11.9792	0.379009	0.420296	0.180967	-5.52586	8.2141	45.3899	0.996557	0.996982	0.263919	-3.78905	11.9792	45.3899	0.463295	0.520943
Tubg1	58.9645	0.0853341	0.999997	1.97457	1.97457	2.7854	1.41064	0.61451	0.999915	0.755939	-1.32286	1.41064	1.86608	0.0348459	0.0529117	0.299321	-3.3409	1.41064	4.7128	0.28364	0.999997	1.49265	1.49265	2.7854	1.86608	0.481479	0.520417	0.591029	-1.69196	2.7854	4.7128	0.11834	0.152862	0.395959	-2.52551	1.86608	4.7128	0.11991	0.166123
Slu7	1456.24	0.190938	0.999997	1.97388	1.97388	56.5106	28.6292	0.15935	0.999915	0.403576	-2.47785	28.6292	70.9387	0.0109222	0.0228423	0.24011	-4.16476	28.6292	119.234	0.822993	0.999997	0.796611	-1.25532	56.5106	70.9387	0.120188	0.152328	0.473949	-2.10993	56.5106	119.234	0.202115	0.244373	0.594956	-1.6808	70.9387	119.234	0.0725414	0.111613
XLOC_049554	40769.1	0.129196	0.999997	1.97225	1.97225	2060.93	1044.97	0.549438	0.999915	0.776522	-1.28779	1044.97	1345.7	0.0381345	0.0568744	0.371399	-2.69252	1044.97	2813.59	0.429722	0.999997	1.53149	1.53149	2060.93	1345.7	0.398786	0.439709	0.73249	-1.36521	2060.93	2813.59	0.146896	0.184821	0.478285	-2.0908	1345.7	2813.59	0.159398	0.210594
XLOC_019148	7832.94	0.101751	0.999997	1.9721	1.9721	324.355	164.472	0.692229	0.999915	1.21435	1.21435	164.472	135.44	0.0117903	0.0239994	0.18431	-5.42565	164.472	892.368	0.0709745	0.999997	2.39482	2.39482	324.355	135.44	0.211466	0.250083	0.363477	-2.75121	324.355	892.368	0.00944961	0.0209671	0.151776	-6.58865	135.44	892.368	0.026041	0.0549462
Slc39a11	365.739	0.132738	0.999997	1.96971	1.96971	18.4932	9.38876	0.147789	0.999915	0.471112	-2.12264	9.38876	19.929	0.197557	0.233625	0.610332	-1.63845	9.38876	15.383	0.93654	0.999997	0.927955	-1.07764	18.4932	19.929	0.993614	0.994493	1.20218	1.20218	18.4932	15.383	0.950545	0.956941	1.29551	1.29551	19.929	15.383	0.32877	0.389109
Kcnmb4os1	168.405	0.678041	0.999997	1.96684	1.96684	6.58501	3.34801	0.870764	0.999915	0.845334	-1.18296	3.34801	3.96058	0.305863	0.345127	0.176856	-5.6543	3.34801	18.9307	0.834311	0.999997	1.66264	1.66264	6.58501	3.96058	0.184479	0.2217	0.347849	-2.87481	6.58501	18.9307	0.284682	0.330007	0.209215	-4.77977	3.96058	18.9307	0.578541	0.627279
Ucma	134.034	0.541555	0.999997	1.96368	1.96368	6.39293	3.25559	0.388115	0.999915	0.81686	-1.2242	3.25559	3.98549	0.474438	0.511414	0.30067	-3.3259	3.25559	10.8278	0.174499	0.999997	1.60405	1.60405	6.39293	3.98549	0.843952	0.859867	0.59042	-1.69371	6.39293	10.8278	0.172368	0.212472	0.368081	-2.7168	3.98549	10.8278	0.460287	0.518227
Chchd7	914.581	0.0824729	0.999997	1.9632	1.9632	23.5691	12.0054	0.129669	0.999915	0.366787	-2.72638	12.0054	32.7314	0.00140573	0.0130731	0.0980244	-10.2015	12.0054	122.474	0.939311	0.999997	0.720077	-1.38874	23.5691	32.7314	0.0477739	0.0694786	0.192442	-5.19638	23.5691	122.474	0.0550375	0.0796106	0.267252	-3.74179	32.7314	122.474	0.0128612	0.0383489
Gm13322	297.508	0.513492	0.999997	1.96077	1.96077	8.11233	4.13732	0.189146	0.999915	0.283472	-3.52769	4.13732	14.5952	0.580411	0.612562	0.122908	-8.13616	4.13732	33.6619	0.470549	0.999997	0.555822	-1.79914	8.11233	14.5952	0.99976	0.999793	0.240994	-4.14948	8.11233	33.6619	0.527962	0.570598	0.433582	-2.30637	14.5952	33.6619	0.610069	0.65615
Ccdc151	293.016	0.405514	0.999997	1.95893	1.95893	10.8614	5.54455	0.524563	0.999915	0.717902	-1.39295	5.54455	7.72328	0.97286	0.975955	0.165493	-6.04257	5.54455	33.5034	0.90528	0.999997	1.40632	1.40632	10.8614	7.72328	0.511762	0.549884	0.324188	-3.08463	10.8614	33.5034	0.609479	0.64744	0.230523	-4.33797	7.72328	33.5034	0.803258	0.829292
Porcn	1185.87	0.225631	0.999997	1.95862	1.95862	71.007	36.2536	0.304567	0.999915	0.804505	-1.243	36.2536	45.0632	0.685648	0.71215	0.83595	-1.19624	36.2536	43.3682	0.937689	0.999997	1.57572	1.57572	71.007	45.0632	0.535117	0.572284	1.63731	1.63731	71.007	43.3682	0.608377	0.646472	1.03909	1.03909	45.0632	43.3682	0.592145	0.639648
Cfap43	50.0004	0.586833	0.999997	1.95768	1.95768	1.79608	0.917451	0.493338	0.999915	0.619215	-1.61495	0.917451	1.48164	0.00529502	0.01572	0.161808	-6.18017	0.917451	5.67	0.850317	0.999997	1.21223	1.21223	1.79608	1.48164	0.0171201	0.0317236	0.316769	-3.15688	1.79608	5.67	0.0349449	0.0546579	0.261311	-3.82685	1.48164	5.67	0.0357299	0.0669333
Map4	488.741	0.0855916	0.999997	1.95714	1.95714	17.3505	8.86525	0.0588858	0.999915	0.45614	-2.19231	8.86525	19.4354	0.000282889	0.0130731	0.178027	-5.61712	8.86525	49.7972	0.72858	0.999997	0.89273	-1.12016	17.3505	19.4354	0.0111668	0.0240104	0.348424	-2.87006	17.3505	49.7972	0.0320246	0.0510032	0.390291	-2.56219	19.4354	49.7972	0.00301634	0.0295019
Ybx2	386.892	0.134027	0.999997	1.95709	1.95709	6.0035	3.06757	0.162082	0.999915	0.564081	-1.77279	3.06757	5.43817	0.00518267	0.0156098	0.0418586	-23.89	3.06757	73.2841	0.974	0.999997	1.10396	1.10396	6.0035	5.43817	0.0909681	0.119596	0.0819209	-12.2069	6.0035	73.2841	0.118642	0.153187	0.0742067	-13.4759	5.43817	73.2841	0.0397966	0.0718449
Smox	89.2125	0.232015	0.999997	1.95669	1.95669	2.29698	1.17391	0.665803	0.999915	0.637724	-1.56808	1.17391	1.84079	0.00486894	0.0153006	0.086098	-11.6147	1.17391	13.6346	0.515111	0.999997	1.24783	1.24783	2.29698	1.84079	0.0511548	0.0734627	0.168467	-5.93588	2.29698	13.6346	0.0204872	0.0360865	0.135008	-7.40695	1.84079	13.6346	0.0331638	0.0637389
Ntng1	453.771	0.551537	0.999997	1.95346	1.95346	26.2216	13.4232	0.57075	0.999915	6.82849	6.82849	13.4232	1.96576	0.0235088	0.0389119	0.350921	-2.84964	13.4232	38.2513	0.285853	0.999997	13.3392	13.3392	26.2216	1.96576	0.0725487	0.0984349	0.685509	-1.45877	26.2216	38.2513	0.0129467	0.0259596	0.0513907	-19.4588	1.96576	38.2513	0.0652103	0.103016
Higd1b	346.232	0.106897	0.999997	1.94596	1.94596	11.5177	5.91875	0.379021	0.999915	1.03098	1.03098	5.91875	5.74092	0.0144544	0.0274016	0.124899	-8.00647	5.91875	47.3883	0.544635	0.999997	2.00624	2.00624	11.5177	5.74092	0.235739	0.275412	0.243049	-4.1144	11.5177	47.3883	0.108473	0.141636	0.121146	-8.25448	5.74092	47.3883	0.0821671	0.122779
C2cd4d	60.513	0.0534708	0.999997	1.94541	1.94541	3.29591	1.6942	0.572396	0.999915	1.00418	1.00418	1.6942	1.68714	0.0206618	0.0353576	0.438562	-2.28018	1.6942	3.86308	0.0277971	0.999997	1.95355	1.95355	3.29591	1.68714	0.45586	0.495563	0.853182	-1.17208	3.29591	3.86308	0.0115157	0.0239508	0.436735	-2.28972	1.68714	3.86308	0.0224073	0.0500797
XLOC_040706	995.724	0.380462	0.999997	1.94538	1.94538	27.9371	14.3608	0.618164	0.999915	0.860395	-1.16226	14.3608	16.6909	0.00136912	0.0130731	0.0954483	-10.4769	14.3608	150.456	0.767455	0.999997	1.67379	1.67379	27.9371	16.6909	0.00907696	0.0212994	0.185683	-5.38551	27.9371	150.456	0.00772652	0.0184476	0.110936	-9.01424	16.6909	150.456	0.0103191	0.0350892
Camsap3	491.599	0.453957	0.999997	1.94142	1.94142	15.5911	8.03077	0.208095	0.999915	1.34525	1.34525	8.03077	5.9697	0.00425586	0.014601	0.111396	-8.97695	8.03077	72.0918	0.0664117	0.999997	2.6117	2.6117	15.5911	5.9697	0.0203744	0.0357848	0.216267	-4.62392	15.5911	72.0918	0.000627852	0.00741039	0.082807	-12.0763	5.9697	72.0918	0.00504337	0.0301165
Chst9	93.4906	0.517509	0.999997	1.93976	1.93976	3.54651	1.82833	0.293264	0.999915	0.249593	-4.00653	1.82833	7.32524	0.480372	0.517228	0.420008	-2.38091	1.82833	4.35307	0.644455	0.999997	0.484149	-2.06548	3.54651	7.32524	0.226936	0.266052	0.814714	-1.22742	3.54651	4.35307	0.131225	0.167551	1.68277	1.68277	7.32524	4.35307	0.426104	0.48523
Slc35c2	630.108	0.30645	0.999997	1.93801	1.93801	31.1092	16.0522	0.420615	0.999915	1.73696	1.73696	16.0522	9.24152	0.0555711	0.0775717	0.270104	-3.70227	16.0522	59.4296	0.099354	0.999997	3.36625	3.36625	31.1092	9.24152	0.276249	0.31682	0.523464	-1.91035	31.1092	59.4296	0.0188964	0.0339613	0.155504	-6.43072	9.24152	59.4296	0.0850013	0.126114
Gm13830	125.342	0.169881	0.999997	1.93715	1.93715	5.09565	2.6305	0.243447	0.999915	0.862027	-1.16006	2.6305	3.05152	0.0189801	0.033256	0.19715	-5.07228	2.6305	13.3426	0.930419	0.999997	1.66987	1.66987	5.09565	3.05152	0.202433	0.240544	0.381908	-2.61843	5.09565	13.3426	0.205519	0.247919	0.228705	-4.37245	3.05152	13.3426	0.113857	0.159238
Wdr45	207.883	0.151126	0.999997	1.93708	1.93708	10.9108	5.6326	0.703026	0.999915	1.22915	1.22915	5.6326	4.58251	0.288565	0.327469	0.354618	-2.81994	5.6326	15.8836	0.357023	0.999997	2.38097	2.38097	10.9108	4.58251	0.868764	0.882237	0.686925	-1.45576	10.9108	15.8836	0.512655	0.55592	0.288506	-3.46613	4.58251	15.8836	0.459834	0.517813
Snrnp27	331.424	0.488407	0.999997	1.93471	1.93471	19.2147	9.93156	0.679055	0.999915	1.00024	1.00024	9.93156	9.92916	0.129334	0.161035	0.585737	-1.70725	9.93156	16.9557	0.831853	0.999997	1.93518	1.93518	19.2147	9.92916	0.0459171	0.0673032	1.13323	1.13323	19.2147	16.9557	0.0868033	0.117029	0.585595	-1.70766	9.92916	16.9557	0.207962	0.262995
Mbp	12358.7	0.186747	0.999997	1.93146	1.93146	543.465	281.376	0.523209	0.999915	0.657049	-1.52196	281.376	428.241	0.034621	0.0526485	0.270409	-3.69811	281.376	1040.56	0.57121	0.999997	1.26906	1.26906	543.465	428.241	0.290343	0.331233	0.522283	-1.91467	543.465	1040.56	0.144821	0.182511	0.41155	-2.42984	428.241	1040.56	0.171437	0.223897
Vegfa	431.831	0.45959	0.999997	1.92846	1.92846	15.8935	8.24158	0.119048	0.999915	3.36125	3.36125	8.24158	2.45194	0.00304231	0.0134742	0.136009	-7.35245	8.24158	60.5958	0.0357068	0.999997	6.48203	6.48203	15.8935	2.45194	0.0147049	0.0286081	0.262288	-3.81261	15.8935	60.5958	0.000239734	0.00687131	0.0404638	-24.7134	2.45194	60.5958	0.00223834	0.0291749
Pprc1	209.639	0.96702	0.999997	1.92637	1.92637	5.44777	2.828	0.631814	0.999915	0.995386	-1.00463	2.828	2.84111	0.515754	0.551421	0.0839944	-11.9056	2.828	33.6689	0.615092	0.999997	1.91748	1.91748	5.44777	2.84111	0.503682	0.541964	0.161804	-6.18031	5.44777	33.6689	0.850884	0.868783	0.0843837	-11.8506	2.84111	33.6689	0.870935	0.888182
Dnal1	595.08	0.203379	0.999997	1.92606	1.92606	36.9405	19.1793	0.513679	0.999915	1.34338	1.34338	19.1793	14.277	0.450012	0.487698	0.686956	-1.4557	19.1793	27.9193	0.612244	0.999997	2.58742	2.58742	36.9405	14.277	0.0808671	0.107969	1.32312	1.32312	36.9405	27.9193	0.2192	0.26224	0.511366	-1.95555	14.277	27.9193	0.301695	0.361873
Gm11681	135.193	0.103698	0.999997	1.92543	1.92543	7.08741	3.68094	0.163628	0.999915	0.734824	-1.36087	3.68094	5.00928	0.586336	0.618196	0.473634	-2.11133	3.68094	7.7717	0.922156	0.999997	1.41485	1.41485	7.08741	5.00928	0.396005	0.436973	0.911951	-1.09655	7.08741	7.7717	0.477396	0.521701	0.644554	-1.55146	5.00928	7.7717	0.32962	0.389903
Srp19	941.315	0.49066	0.999997	1.92478	1.92478	43.5917	22.6477	0.809066	0.999915	0.503441	-1.98633	22.6477	44.9857	0.33302	0.372363	0.393765	-2.53959	22.6477	57.5157	0.706305	0.999997	0.969012	-1.03198	43.5917	44.9857	0.137048	0.170731	0.75791	-1.31942	43.5917	57.5157	0.278612	0.323854	0.782147	-1.27853	44.9857	57.5157	0.496227	0.551604
XLOC_005373	892316	0.119596	0.999997	1.92388	1.92388	45725.4	23767.3	0.741167	0.999915	0.909679	-1.09929	23767.3	26127.1	0.0711722	0.095807	0.378063	-2.64506	23767.3	62865.9	0.27969	0.999997	1.75011	1.75011	45725.4	26127.1	0.60933	0.642572	0.727348	-1.37486	45725.4	62865.9	0.161191	0.200554	0.4156	-2.40616	26127.1	62865.9	0.201644	0.256234
Nfe2l3	59.7069	0.206647	0.999997	1.92303	1.92303	2.10788	1.09612	0.33217	0.999915	0.56773	-1.7614	1.09612	1.93071	0.00151459	0.0130731	0.16527	-6.05071	1.09612	6.63231	0.854309	0.999997	1.09176	1.09176	2.10788	1.93071	0.0208147	0.0363348	0.317819	-3.14644	2.10788	6.63231	0.0209202	0.0366675	0.291107	-3.43517	1.93071	6.63231	0.0139775	0.0397864
Hras	263.856	0.33604	0.999997	1.9228	1.9228	13.7377	7.14463	0.586333	0.999915	0.505846	-1.97689	7.14463	14.1241	0.525945	0.560964	0.715994	-1.39666	7.14463	9.97861	0.742762	0.999997	0.97264	-1.02813	13.7377	14.1241	0.164057	0.199796	1.37671	1.37671	13.7377	9.97861	0.302096	0.34775	1.41544	1.41544	14.1241	9.97861	0.505981	0.560389
Nsmf	9151.98	0.0760081	0.999997	1.92241	1.92241	486.697	253.169	0.134443	0.999915	0.802974	-1.24537	253.169	315.29	0.115276	0.145716	0.472486	-2.11647	253.169	535.825	0.893838	0.999997	1.54365	1.54365	486.697	315.29	0.949981	0.955732	0.908313	-1.10094	486.697	535.825	0.861035	0.877857	0.58842	-1.69947	315.29	535.825	0.214459	0.269916
XLOC_044275	743496	0.118844	0.999997	1.92236	1.92236	39953.9	20783.8	0.0873436	0.999915	0.54197	-1.84512	20783.8	38348.6	0.764403	0.786337	0.785735	-1.27269	20783.8	26451.4	0.759847	0.999997	1.04186	1.04186	39953.9	38348.6	0.306811	0.348072	1.51046	1.51046	39953.9	26451.4	0.225592	0.268944	1.44978	1.44978	38348.6	26451.4	0.237132	0.294011
Dnaic1	118.088	0.315536	0.999997	1.92216	1.92216	6.07425	3.16012	0.511068	0.999915	0.513276	-1.94827	3.16012	6.15677	0.0371592	0.0557105	0.64813	-1.5429	3.16012	4.87575	0.798669	0.999997	0.986597	-1.01359	6.07425	6.15677	0.00659152	0.0183301	1.24581	1.24581	6.07425	4.87575	0.0168758	0.0313239	1.26273	1.26273	6.15677	4.87575	0.037895	0.0695575
Gon4l	299.675	0.205462	0.999997	1.91881	1.91881	15.7162	8.19061	0.25513	0.999915	0.66957	-1.4935	8.19061	12.2326	0.297464	0.336656	0.52026	-1.92212	8.19061	15.7433	0.987315	0.999997	1.28478	1.28478	15.7162	12.2326	0.972049	0.975622	0.99828	-1.00172	15.7162	15.7433	0.984952	0.986964	0.777005	-1.28699	12.2326	15.7433	0.510663	0.564708
XLOC_017097	130729	0.0926876	0.999997	1.91631	1.91631	6413.55	3346.81	0.422704	0.999915	0.73651	-1.35775	3346.81	4544.15	0.0329895	0.0506258	0.3684	-2.71444	3346.81	9084.73	0.453868	0.999997	1.41138	1.41138	6413.55	4544.15	0.44466	0.484767	0.70597	-1.41649	6413.55	9084.73	0.178219	0.218636	0.500197	-1.99921	4544.15	9084.73	0.135241	0.183521
Madd	1000.46	0.0870881	0.999997	1.91521	1.91521	34.1046	17.8072	0.196777	0.999915	0.755793	-1.32311	17.8072	23.561	0.0404612	0.0596578	0.142041	-7.04023	17.8072	125.367	0.774608	0.999997	1.4475	1.4475	34.1046	23.561	0.519947	0.5576	0.272038	-3.67595	34.1046	125.367	0.397117	0.4434	0.187936	-5.32096	23.561	125.367	0.151029	0.201284
Tmub1	126.225	0.769245	0.999997	1.91519	1.91519	4.42703	2.31154	0.155449	0.999915	0.823243	-1.21471	2.31154	2.80784	0.448288	0.485985	0.147457	-6.78162	2.31154	15.676	0.104605	0.999997	1.57667	1.57667	4.42703	2.80784	0.615538	0.648381	0.282409	-3.54097	4.42703	15.676	0.063997	0.0902022	0.179118	-5.58292	2.80784	15.676	0.241595	0.298806
Nol4	660.434	0.741556	0.999997	1.91457	1.91457	37.0711	19.3626	0.695367	0.999915	2.35824	2.35824	19.3626	8.21061	0.192361	0.228168	0.377838	-2.64663	19.3626	51.2458	0.50283	0.999997	4.51502	4.51502	37.0711	8.21061	0.126557	0.159494	0.723397	-1.38237	37.0711	51.2458	0.381961	0.428527	0.16022	-6.24141	8.21061	51.2458	0.448661	0.507286
Atp5h	327.766	0.160298	0.999997	1.91026	1.91026	11.4168	5.97655	0.286893	0.999915	0.180916	-5.52744	5.97655	33.035	0.861419	0.875156	0.685745	-1.45827	5.97655	8.71541	0.825302	0.999997	0.345596	-2.89356	11.4168	33.035	0.18377	0.220917	1.30995	1.30995	11.4168	8.71541	0.288126	0.333607	3.79041	3.79041	33.035	8.71541	0.36793	0.428392
Taf1c	436.363	0.703088	0.999997	1.90876	1.90876	8.46454	4.43458	0.344243	0.999915	1.25747	1.25747	4.43458	3.5266	0.0972165	0.125666	0.0547476	-18.2656	4.43458	81.0005	0.554321	0.999997	2.4002	2.4002	8.46454	3.5266	0.0570583	0.0803927	0.1045	-9.56939	8.46454	81.0005	0.0256088	0.042803	0.0435381	-22.9684	3.5266	81.0005	0.130276	0.17789
Slc25a22	2574.96	0.146616	0.999997	1.90785	1.90785	116.061	60.8333	0.277489	0.999915	1.44571	1.44571	60.8333	42.0784	0.00640094	0.0171162	0.22838	-4.37866	60.8333	266.369	0.0250684	0.999997	2.7582	2.7582	116.061	42.0784	0.099507	0.12925	0.435714	-2.29508	116.061	266.369	0.00132789	0.00843842	0.157971	-6.33029	42.0784	266.369	0.00682599	0.0316638
XLOC_039663	308.954	0.0878868	0.999997	1.90603	1.90603	12.3118	6.4594	0.161374	0.999915	0.661778	-1.51108	6.4594	9.76068	0.0226557	0.0378606	0.211276	-4.73314	6.4594	30.5732	0.866661	0.999997	1.26137	1.26137	12.3118	9.76068	0.362881	0.404377	0.4027	-2.48324	12.3118	30.5732	0.320616	0.366622	0.319256	-3.13229	9.76068	30.5732	0.104464	0.148533
Hapln2	293.847	0.627843	0.999997	1.90432	1.90432	11.1686	5.8649	0.275241	0.999915	2.17818	2.17818	5.8649	2.69257	0.00271407	0.0132386	0.151075	-6.61921	5.8649	38.821	0.142335	0.999997	4.14795	4.14795	11.1686	2.69257	0.00819302	0.0202328	0.287696	-3.47589	11.1686	38.821	0.000590028	0.00731135	0.0693586	-14.4178	2.69257	38.821	0.00433022	0.0298691
XLOC_003596	15624.7	0.350021	0.999997	1.90383	1.90383	680.922	357.659	0.939928	0.999915	1.3258	1.3258	357.659	269.768	0.00673348	0.0174989	0.215193	-4.64699	357.659	1662.04	0.368472	0.999997	2.5241	2.5241	680.922	269.768	0.042884	0.063663	0.409691	-2.44086	680.922	1662.04	0.010495	0.0224588	0.162312	-6.16098	269.768	1662.04	0.0324885	0.0628489
Gm4819	55.4134	0.203745	0.999997	1.90321	1.90321	2.72309	1.43079	0.2056	0.999915	1.48755	1.48755	1.43079	0.961842	0.0908126	0.118485	0.284787	-3.51139	1.43079	5.02406	0.0243719	0.999997	2.83112	2.83112	2.72309	0.961842	0.522437	0.560036	0.542011	-1.84498	2.72309	5.02406	0.0127921	0.0257298	0.191447	-5.22337	0.961842	5.02406	0.0462264	0.080109
Hapln2	1195.74	0.175896	0.999997	1.90317	1.90317	52.6352	27.6566	0.19864	0.999915	3.09638	3.09638	27.6566	8.93191	0.012501	0.0249368	0.197061	-5.07457	27.6566	140.345	0.0197139	0.999997	5.89294	5.89294	52.6352	8.93191	0.143515	0.177812	0.37504	-2.66638	52.6352	140.345	0.00164822	0.0091144	0.0636423	-15.7128	8.93191	140.345	0.00905043	0.0337273
Sema4d	564.352	0.529569	0.999997	1.90284	1.90284	23.0602	12.1188	0.173381	0.999915	1.67314	1.67314	12.1188	7.24318	0.00587089	0.0164166	0.179695	-5.56498	12.1188	67.441	0.0666077	0.999997	3.18371	3.18371	23.0602	7.24318	0.0219936	0.0377739	0.341931	-2.92456	23.0602	67.441	0.000681059	0.00751205	0.1074	-9.31096	7.24318	67.441	0.00585438	0.0307795
Slc22a8	105.137	0.40221	0.999997	1.89921	1.89921	8.06435	4.24615	0.96683	0.999915	1.83765	1.83765	4.24615	2.31065	0.000582299	0.0130731	5.36725	5.36725	4.24615	0.791122	0.434538	0.999997	3.49008	3.49008	8.06435	2.31065	0.000139427	0.0140159	10.1936	10.1936	8.06435	0.791122	0.00145221	0.00870915	2.92072	2.92072	2.31065	0.791122	0.000997651	0.0291749
Gbx2	142.596	0.465647	0.999997	1.8984	1.8984	5.38889	2.83866	0.301738	0.999915	0.377053	-2.65214	2.83866	7.52852	0.0370213	0.0555365	0.255037	-3.921	2.83866	11.1304	0.71184	0.999997	0.715797	-1.39704	5.38889	7.52852	0.132338	0.16568	0.484161	-2.06543	5.38889	11.1304	0.268189	0.313251	0.676394	-1.47843	7.52852	11.1304	0.196691	0.251008
Pttg1ip	926.456	0.229797	0.999997	1.8981	1.8981	32.6915	17.2233	0.207353	0.999915	0.674902	-1.4817	17.2233	25.5197	0.0179159	0.0319151	0.15939	-6.27393	17.2233	108.058	0.863757	0.999997	1.28103	1.28103	32.6915	25.5197	0.150003	0.184732	0.302537	-3.30538	32.6915	108.058	0.226792	0.270246	0.236167	-4.23429	25.5197	108.058	0.110823	0.155775
Gm21984	1670.76	0.183119	0.999997	1.89641	1.89641	91.3793	48.1854	0.495965	0.999915	1.88384	1.88384	48.1854	25.5783	0.0203333	0.0349624	0.37228	-2.68615	48.1854	129.433	0.0727674	0.999997	3.57253	3.57253	91.3793	25.5783	0.200556	0.238536	0.705996	-1.41644	91.3793	129.433	0.00905291	0.0204083	0.197618	-5.06027	25.5783	129.433	0.0360597	0.0673161
XLOC_012155	113.262	0.175606	0.999997	1.89529	1.89529	6.68908	3.52931	0.735195	0.999915	0.80422	-1.24344	3.52931	4.38849	0.657037	0.684923	0.86815	-1.15187	3.52931	4.06532	0.375102	0.999997	1.52423	1.52423	6.68908	4.38849	0.480399	0.519414	1.6454	1.6454	6.68908	4.06532	0.905698	0.917459	1.07949	1.07949	4.38849	4.06532	0.572319	0.621658
Map4k4	395.804	0.898584	0.999997	1.89423	1.89423	25.3472	13.3813	0.079794	0.999915	2.81219	2.81219	13.3813	4.75831	0.897452	0.907933	0.611494	-1.63534	13.3813	21.8829	0.0704343	0.999997	5.32694	5.32694	25.3472	4.75831	0.817278	0.835362	1.15831	1.15831	25.3472	21.8829	0.162731	0.202191	0.217444	-4.59889	4.75831	21.8829	0.244784	0.302114
Ddx39	379.391	0.17486	0.999997	1.89326	1.89326	11.7672	6.21531	0.384956	0.999915	0.965718	-1.0355	6.21531	6.43594	0.0023939	0.0131779	0.11557	-8.65276	6.21531	53.7795	0.70901	0.999997	1.82835	1.82835	11.7672	6.43594	0.0371564	0.0566422	0.218804	-4.57031	11.7672	53.7795	0.0253459	0.0424584	0.119673	-8.35612	6.43594	53.7795	0.0205547	0.0478613
Srr	653.88	0.240899	0.999997	1.89282	1.89282	18.1886	9.60926	0.0364657	0.999915	2.19348	2.19348	9.60926	4.38083	6.99119e-05	0.0130731	0.0898521	-11.1294	9.60926	106.945	0.00400117	0.999997	4.15186	4.15186	18.1886	4.38083	0.000931721	0.0140159	0.170074	-5.8798	18.1886	106.945	2.65814e-06	0.00623454	0.0409633	-24.4121	4.38083	106.945	2.80358e-05	0.0250222
Inpp5f	277.507	0.0321749	0.999997	1.89254	1.89254	13.1137	6.92916	0.509774	0.999915	0.777772	-1.28572	6.92916	8.90898	0.00351915	0.0138867	0.323288	-3.09322	6.92916	21.4334	0.182296	0.999997	1.47196	1.47196	13.1137	8.90898	0.198584	0.236448	0.611834	-1.63443	13.1137	21.4334	0.0236934	0.0403443	0.415659	-2.40582	8.90898	21.4334	0.0163707	0.0426929
Snrnp25	716.906	0.561119	0.999997	1.89113	1.89113	31.9669	16.9036	0.84674	0.999915	0.80257	-1.246	16.9036	21.0618	0.689227	0.715522	0.267673	-3.7359	16.9036	63.15	0.743516	0.999997	1.51777	1.51777	31.9669	21.0618	0.386957	0.428117	0.506206	-1.97548	31.9669	63.15	0.597322	0.636117	0.33352	-2.99832	21.0618	63.15	0.838455	0.860431
Carkd	670.66	0.734985	0.999997	1.89086	1.89086	27.6828	14.6403	0.992981	0.999915	1.28431	1.28431	14.6403	11.3994	0.27152	0.310257	0.193425	-5.16997	14.6403	75.6902	0.758214	0.999997	2.42845	2.42845	27.6828	11.3994	0.180337	0.217311	0.365739	-2.73419	27.6828	75.6902	0.31774	0.363737	0.150606	-6.63985	11.3994	75.6902	0.57478	0.623909
Rpp21	711.505	0.133337	0.999997	1.88485	1.88485	36.254	19.2344	0.178303	0.999915	0.597782	-1.67285	19.2344	32.1763	0.741573	0.765246	0.538139	-1.85826	19.2344	35.7425	0.98047	0.999997	1.12673	1.12673	36.254	32.1763	0.345913	0.387289	1.01431	1.01431	36.254	35.7425	0.389145	0.435884	0.900226	-1.11083	32.1763	35.7425	0.364782	0.425181
Gm15728	115.533	0.0953828	0.999997	1.88257	1.88257	5.17534	2.74908	0.749448	0.999915	1.27772	1.27772	2.74908	2.15156	0.0260135	0.0419918	0.236201	-4.23368	2.74908	11.6387	0.0773082	0.999997	2.40539	2.40539	5.17534	2.15156	0.376918	0.418281	0.444665	-2.24888	5.17534	11.6387	0.0226364	0.0389875	0.184862	-5.40944	2.15156	11.6387	0.0505819	0.0854346
Bcs1l	351.201	0.152204	0.999997	1.88251	1.88251	12.5393	6.66097	0.174175	0.999915	0.406858	-2.45786	6.66097	16.3717	0.0861941	0.113154	0.207702	-4.81459	6.66097	32.0698	0.955763	0.999997	0.765914	-1.30563	12.5393	16.3717	0.599144	0.633031	0.391	-2.55754	12.5393	32.0698	0.657529	0.692303	0.510502	-1.95886	16.3717	32.0698	0.262946	0.321353
XLOC_044077	10598.2	0.174731	0.999997	1.88247	1.88247	513.796	272.937	0.501559	0.999915	1.06273	1.06273	272.937	256.827	0.0301138	0.0470581	0.308929	-3.23699	272.937	883.495	0.070562	0.999997	2.00055	2.00055	513.796	256.827	0.276472	0.317052	0.581549	-1.71954	513.796	883.495	0.0134006	0.0265856	0.290695	-3.44003	256.827	883.495	0.0487888	0.0832242
Ccnd2	360.372	0.0529423	0.999997	1.88207	1.88207	17.6114	9.35743	0.042353	0.999915	0.446949	-2.23739	9.35743	20.9363	0.45008	0.487736	0.650365	-1.5376	9.35743	14.388	0.772577	0.999997	0.841191	-1.18879	17.6114	20.9363	0.355427	0.396808	1.22403	1.22403	17.6114	14.388	0.267906	0.312969	1.45512	1.45512	20.9363	14.388	0.126714	0.173856
XLOC_034949	327.792	0.439529	0.999997	1.88101	1.88101	8.43931	4.48657	0.612953	0.999915	0.531979	-1.87977	4.48657	8.43374	0.021199	0.0360297	0.0941294	-10.6237	4.48657	47.6639	0.845976	0.999997	1.00066	1.00066	8.43931	8.43374	0.0882751	0.116516	0.177059	-5.64784	8.43931	47.6639	0.0797262	0.108739	0.176942	-5.65157	8.43374	47.6639	0.12676	0.173896
XLOC_044322	235.725	0.222971	0.999997	1.88055	1.88055	11.4183	6.07176	0.864195	0.999915	0.838107	-1.19317	6.07176	7.24461	0.0199036	0.0344266	0.342072	-2.92336	6.07176	17.7499	0.356923	0.999997	1.5761	1.5761	11.4183	7.24461	0.167162	0.203116	0.643285	-1.55452	11.4183	17.7499	0.042869	0.0646736	0.408149	-2.45009	7.24461	17.7499	0.0934407	0.135796
Rps13	261.204	0.11208	0.999997	1.88024	1.88024	9.47131	5.03729	0.546807	0.999915	0.794451	-1.25873	5.03729	6.34059	0.00175445	0.0130731	0.163942	-6.0997	5.03729	30.726	0.393372	0.999997	1.49376	1.49376	9.47131	6.34059	0.0437205	0.0646474	0.308251	-3.24411	9.47131	30.726	0.0117381	0.024265	0.206359	-4.84591	6.34059	30.726	0.0131144	0.0387185
Chrnb3	182.499	0.298197	0.999997	1.8783	1.8783	6.00703	3.19813	0.926634	0.999915	1.06846	1.06846	3.19813	2.9932	0.016682	0.0302701	0.128055	-7.80915	3.19813	24.9747	0.403602	0.999997	2.00689	2.00689	6.00703	2.9932	0.110468	0.141604	0.240525	-4.15757	6.00703	24.9747	0.0319925	0.0509574	0.11985	-8.34379	2.9932	24.9747	0.0814857	0.121969
Hmgcll1	183.807	0.581692	0.999997	1.87816	1.87816	9.12206	4.85692	0.72775	0.999915	1.38672	1.38672	4.85692	3.50246	0.0317136	0.0490561	0.305537	-3.27292	4.85692	15.8963	0.411544	0.999997	2.60447	2.60447	9.12206	3.50246	0.0879422	0.116147	0.573847	-1.74262	9.12206	15.8963	0.0257917	0.0430401	0.220332	-4.53861	3.50246	15.8963	0.107122	0.151538
Ubb	51.1208	0.0770007	0.999997	1.87754	1.87754	1.53548	0.817815	0.0760552	0.999915	0.575275	-1.7383	0.817815	1.42161	0.000112172	0.0130731	0.122418	-8.1687	0.817815	6.68048	0.863915	0.999997	1.0801	1.0801	1.53548	1.42161	0.00517803	0.0166964	0.229846	-4.35075	1.53548	6.68048	0.0115444	0.0239878	0.2128	-4.69925	1.42161	6.68048	0.00134414	0.0291749
Eif2b4	1103.51	0.0725119	0.999997	1.87651	1.87651	34.3913	18.3273	0.237333	0.999915	0.643313	-1.55445	18.3273	28.4889	0.00186269	0.0130731	0.127781	-7.8259	18.3273	143.427	0.629637	0.999997	1.20718	1.20718	34.3913	28.4889	0.0673145	0.0924078	0.239782	-4.17046	34.3913	143.427	0.0369803	0.0573108	0.198629	-5.0345	28.4889	143.427	0.0157472	0.041955
Grhpr	726.247	0.412164	0.999997	1.87379	1.87379	31.8807	17.014	0.306918	0.999915	0.621964	-1.60781	17.014	27.3553	0.0781985	0.104051	0.295646	-3.38242	17.014	57.5485	0.781977	0.999997	1.16543	1.16543	31.8807	27.3553	0.27513	0.315748	0.55398	-1.80512	31.8807	57.5485	0.4311	0.476904	0.475343	-2.10375	27.3553	57.5485	0.333476	0.393889
Rtbdn	301.551	0.532334	0.999997	1.87335	1.87335	2.32116	1.23904	0.896153	0.999915	0.464001	-2.15517	1.23904	2.67034	0.0144754	0.0274346	0.0189138	-52.8713	1.23904	65.5097	0.497893	0.999997	0.869239	-1.15043	2.32116	2.67034	0.0494863	0.0715031	0.0354323	-28.2228	2.32116	65.5097	0.0188131	0.0338474	0.0407625	-24.5324	2.67034	65.5097	0.0634883	0.100982
Kcnn2	83.4206	0.087344	0.999997	1.8729	1.8729	3.73822	1.99595	0.337564	0.999915	0.766438	-1.30474	1.99595	2.60419	0.00469561	0.0151349	0.282468	-3.54023	1.99595	7.06612	0.534346	0.999997	1.43546	1.43546	3.73822	2.60419	0.120148	0.152283	0.529034	-1.89024	3.73822	7.06612	0.0517374	0.0756304	0.368546	-2.71336	2.60419	7.06612	0.0333133	0.0639377
Ndc1	219.858	0.150605	0.999997	1.87208	1.87208	7.86187	4.19954	0.402208	0.999915	1.29548	1.29548	4.19954	3.24167	0.00365782	0.0139998	0.146046	-6.84717	4.19954	28.7549	0.0435785	0.999997	2.42525	2.42525	7.86187	3.24167	0.0615899	0.0857229	0.273409	-3.65752	7.86187	28.7549	0.00131889	0.00840984	0.112735	-8.8704	3.24167	28.7549	0.00631714	0.0311376
St18	132.621	0.885042	0.999997	1.8715	1.8715	3.00317	1.60468	0.518076	0.999915	0.30425	-3.28677	1.60468	5.27423	0.609727	0.640517	0.0886683	-11.278	1.60468	18.0976	0.450291	0.999997	0.569404	-1.75622	3.00317	5.27423	0.703744	0.731268	0.165943	-6.02617	3.00317	18.0976	0.314133	0.360025	0.291433	-3.43133	5.27423	18.0976	0.76686	0.79753
Bcas3	545.979	0.377964	0.999997	1.87085	1.87085	19.6267	10.4908	0.73896	0.999915	2.81156	2.81156	10.4908	3.7313	0.00514616	0.0155658	0.13713	-7.29232	10.4908	76.5023	0.273516	0.999997	5.26002	5.26002	19.6267	3.7313	0.030775	0.0487894	0.256551	-3.89786	19.6267	76.5023	0.00499041	0.01435	0.0487738	-20.5028	3.7313	76.5023	0.0199875	0.0471022
Gar1	200.918	0.108788	0.999997	1.87073	1.87073	6.83482	3.65355	0.0454266	0.999915	0.332292	-3.0094	3.65355	10.995	0.0553347	0.0772982	0.212196	-4.71262	3.65355	17.2178	0.559281	0.999997	0.621631	-1.60867	6.83482	10.995	0.553911	0.590051	0.396963	-2.51913	6.83482	17.2178	0.9652	0.96983	0.638584	-1.56597	10.995	17.2178	0.118039	0.164052
Chrna6	492.081	0.0926267	0.999997	1.87069	1.87069	17.3707	9.28573	0.498717	0.999915	0.882655	-1.13295	9.28573	10.5202	0.00471561	0.0151554	0.152476	-6.55843	9.28573	60.8998	0.383919	0.999997	1.65117	1.65117	17.3707	10.5202	0.115048	0.146669	0.285234	-3.50589	17.3707	60.8998	0.0312552	0.0500436	0.172747	-5.78883	10.5202	60.8998	0.0304512	0.0603655
XLOC_014312	310.837	0.169286	0.999997	1.86978	1.86978	11.6177	6.2134	0.955878	0.999915	0.696018	-1.43674	6.2134	8.92707	0.00542338	0.0158493	0.183868	-5.43869	6.2134	33.7928	0.241933	0.999997	1.3014	1.3014	11.6177	8.92707	0.0764171	0.102894	0.343792	-2.90874	11.6177	33.7928	0.0110964	0.0233569	0.264171	-3.78542	8.92707	33.7928	0.0263646	0.0553577
Alg11	416.304	0.0430685	0.999997	1.86763	1.86763	15.8682	8.49646	0.0530107	0.999915	0.403585	-2.47779	8.49646	21.0525	0.0202054	0.0348101	0.257484	-3.88373	8.49646	32.998	0.926916	0.999997	0.753745	-1.32671	15.8682	21.0525	0.503412	0.54173	0.480884	-2.0795	15.8682	32.998	0.584634	0.624105	0.637993	-1.56742	21.0525	32.998	0.0598694	0.0966533
Sec11a	252.064	0.714075	0.999997	1.86729	1.86729	14.8862	7.97206	0.783032	0.999915	1.06738	1.06738	7.97206	7.46879	0.0706719	0.0952257	0.682244	-1.46575	7.97206	11.6851	0.955313	0.999997	1.99312	1.99312	14.8862	7.46879	0.0420304	0.0625902	1.27395	1.27395	14.8862	11.6851	0.0616111	0.0873588	0.639174	-1.56452	7.46879	11.6851	0.168571	0.220719
Apod	3726.96	0.140205	0.999997	1.86715	1.86715	76.2915	40.8599	0.372914	0.999915	0.638682	-1.56573	40.8599	63.9754	0.000682313	0.0130731	0.0641907	-15.5786	40.8599	636.54	0.643259	0.999997	1.19251	1.19251	76.2915	63.9754	0.0152828	0.029339	0.119853	-8.34353	76.2915	636.54	0.00907702	0.0204445	0.100505	-9.94976	63.9754	636.54	0.00648691	0.0313331
Tmem180	193.517	0.228332	0.999997	1.8669	1.8669	9.43341	5.05297	0.311353	0.999915	0.485748	-2.05868	5.05297	10.4025	0.31387	0.353041	0.576707	-1.73398	5.05297	8.76176	0.931388	0.999997	0.906844	-1.10272	9.43341	10.4025	0.055261	0.0783139	1.07666	1.07666	9.43341	8.76176	0.082846	0.112402	1.18726	1.18726	10.4025	8.76176	0.190019	0.244007
Nrros	80.0483	0.198067	0.999997	1.8668	1.8668	4.06352	2.17673	0.288591	0.999915	0.921688	-1.08497	2.17673	2.36168	0.230166	0.267531	0.389027	-2.57052	2.17673	5.59533	0.909361	0.999997	1.7206	1.7206	4.06352	2.36168	0.913549	0.922753	0.726234	-1.37697	4.06352	5.59533	0.840905	0.859943	0.422081	-2.36921	2.36168	5.59533	0.483695	0.540068
Rps9	4194.04	0.937214	0.999997	1.86643	1.86643	222.811	119.378	0.965019	0.999915	1.15686	1.15686	119.378	103.192	0.124603	0.155926	0.41045	-2.43635	119.378	290.847	0.978515	0.999997	2.1592	2.1592	222.811	103.192	0.118316	0.150298	0.766076	-1.30535	222.811	290.847	0.148952	0.187108	0.354797	-2.81851	103.192	290.847	0.365062	0.42545
Rn7sk	1398.18	0.348646	0.999997	1.86448	1.86448	37.2551	19.9814	0.377919	0.999915	0.589173	-1.69729	19.9814	33.9144	0.00117471	0.0130731	0.0989214	-10.109	19.9814	201.993	0.976633	0.999997	1.0985	1.0985	37.2551	33.9144	0.00883187	0.0210178	0.184437	-5.42189	37.2551	201.993	0.0142441	0.027762	0.167899	-5.95597	33.9144	201.993	0.010251	0.0350173
Mrps36	309.828	0.270482	0.999997	1.86423	1.86423	13.4097	7.1932	0.850664	0.999915	1.62188	1.62188	7.1932	4.4351	0.102167	0.131157	0.211194	-4.73498	7.1932	34.0597	0.248975	0.999997	3.02355	3.02355	13.4097	4.4351	0.469185	0.508584	0.393713	-2.53992	13.4097	34.0597	0.0997902	0.131837	0.130216	-7.67957	4.4351	34.0597	0.257158	0.315212
Adgrf4	87.0893	0.609223	0.999997	1.86409	1.86409	3.6207	1.94234	0.718985	0.999915	0.520227	-1.92224	1.94234	3.73365	0.580438	0.612568	0.282139	-3.54435	1.94234	6.88435	0.918421	0.999997	0.969749	-1.03119	3.6207	3.73365	0.339854	0.381343	0.525932	-1.90139	3.6207	6.88435	0.420174	0.466205	0.542338	-1.84387	3.73365	6.88435	0.778708	0.808097
Zmat3	166.584	0.565081	0.999997	1.86374	1.86374	8.83726	4.74167	0.885776	0.999915	1.35963	1.35963	4.74167	3.48748	0.845385	0.860467	0.384308	-2.60208	4.74167	12.3382	0.517575	0.999997	2.53399	2.53399	8.83726	3.48748	0.506737	0.545001	0.716252	-1.39616	8.83726	12.3382	0.955349	0.961195	0.282657	-3.53785	3.48748	12.3382	0.878449	0.894806
Tmem150c	506.548	0.500696	0.999997	1.86211	1.86211	34.2471	18.3916	0.149788	0.999915	2.28082	2.28082	18.3916	8.06359	0.786218	0.806688	0.926907	-1.07886	18.3916	19.8419	0.0521804	0.999997	4.24713	4.24713	34.2471	8.06359	0.76898	0.791046	1.726	1.726	34.2471	19.8419	0.143197	0.180791	0.406392	-2.46068	8.06359	19.8419	0.237552	0.294496
Thap7	727.776	0.174541	0.999997	1.86149	1.86149	37.0535	19.9053	0.427999	0.999915	1.27176	1.27176	19.9053	15.6518	0.150244	0.18347	0.344831	-2.89997	19.9053	57.7249	0.652859	0.999997	2.36736	2.36736	37.0535	15.6518	0.76785	0.790016	0.641899	-1.55788	37.0535	57.7249	0.505437	0.54899	0.271145	-3.68806	15.6518	57.7249	0.408939	0.468401
Phactr2	146.6	0.37571	0.999997	1.86063	1.86063	3.96462	2.13079	0.3372	0.999915	1.78966	1.78966	2.13079	1.19061	0.00186859	0.0130731	0.0889229	-11.2457	2.13079	23.9622	0.0940112	0.999997	3.32991	3.32991	3.96462	1.19061	0.012329	0.0255341	0.165453	-6.04401	3.96462	23.9622	0.000550693	0.00722755	0.049687	-20.126	1.19061	23.9622	0.00358635	0.029525
XLOC_042297	111.947	0.244441	0.999997	1.85941	1.85941	6.08259	3.27125	0.827611	0.999915	1.13941	1.13941	3.27125	2.87101	0.0461353	0.0664665	0.453651	-2.20434	3.27125	7.21094	0.408	0.999997	2.11862	2.11862	6.08259	2.87101	0.289968	0.330841	0.843523	-1.1855	6.08259	7.21094	0.0948511	0.126167	0.398147	-2.51164	2.87101	7.21094	0.189971	0.243955
Kcnk13	333.735	0.66526	0.999997	1.85756	1.85756	15.2853	8.22871	0.707832	0.999915	0.554107	-1.8047	8.22871	14.8504	0.209735	0.246377	0.379832	-2.63274	8.22871	21.6641	0.985795	0.999997	1.02929	1.02929	15.2853	14.8504	0.119003	0.151063	0.705562	-1.41731	15.2853	21.6641	0.14766	0.185699	0.685485	-1.45882	14.8504	21.6641	0.398373	0.458257
Gm15421	760.692	0.188583	0.999997	1.85618	1.85618	39.0878	21.0582	0.232543	0.999915	0.548665	-1.8226	21.0582	38.3808	0.409488	0.448179	0.664781	-1.50426	21.0582	31.6769	0.996461	0.999997	1.01842	1.01842	39.0878	38.3808	0.0657036	0.0905582	1.23395	1.23395	39.0878	31.6769	0.084495	0.114306	1.21163	1.21163	38.3808	31.6769	0.185437	0.238986
Ccdc109b	140.538	0.198387	0.999997	1.85537	1.85537	6.60902	3.5621	0.731097	0.999915	1.01273	1.01273	3.5621	3.51734	0.0692759	0.0936169	0.295662	-3.38224	3.5621	12.0479	0.412744	0.999997	1.87899	1.87899	6.60902	3.51734	0.446201	0.486221	0.548564	-1.82294	6.60902	12.0479	0.160843	0.200161	0.291947	-3.42528	3.51734	12.0479	0.250524	0.308241
Atxn2	216.237	0.335719	0.999997	1.85497	1.85497	4.70866	2.5384	0.286762	0.999915	0.542437	-1.84353	2.5384	4.67961	0.0202608	0.0348664	0.0727487	-13.746	2.5384	34.8927	0.84836	0.999997	1.00621	1.00621	4.70866	4.67961	0.114674	0.146248	0.134947	-7.41032	4.70866	34.8927	0.185231	0.226186	0.134114	-7.45632	4.67961	34.8927	0.127584	0.174863
Zfp422	96.6515	0.301906	0.999997	1.8534	1.8534	3.84589	2.07505	0.907034	0.999915	1.18993	1.18993	2.07505	1.74384	0.106715	0.136216	0.186896	-5.35057	2.07505	11.1027	0.305429	0.999997	2.20541	2.20541	3.84589	1.74384	0.447223	0.487248	0.346392	-2.8869	3.84589	11.1027	0.116114	0.150322	0.157065	-6.3668	1.74384	11.1027	0.294015	0.353822
Glis2	152.844	0.216723	0.999997	1.85146	1.85146	6.29855	3.40194	0.487156	0.999915	0.594545	-1.68196	3.40194	5.72192	0.0125084	0.0249391	0.257096	-3.8896	3.40194	13.2322	0.665931	0.999997	1.10078	1.10078	6.29855	5.72192	0.119239	0.151287	0.476002	-2.10083	6.29855	13.2322	0.0714867	0.0990596	0.432424	-2.31254	5.72192	13.2322	0.0826249	0.123288
XLOC_010481	453.124	0.105371	0.999997	1.85105	1.85105	23.1974	12.532	0.61452	0.999915	0.913972	-1.09412	12.532	13.7116	0.106589	0.136093	0.411129	-2.43233	12.532	30.482	0.328751	0.999997	1.69181	1.69181	23.1974	13.7116	0.804804	0.823851	0.761019	-1.31403	23.1974	30.482	0.281092	0.32639	0.449826	-2.22308	13.7116	30.482	0.257476	0.315512
Ilf3	629.956	0.0720488	0.999997	1.85074	1.85074	10.2342	5.52977	0.0746934	0.999915	0.483336	-2.06895	5.52977	11.4408	0.25668	0.295274	0.0484138	-20.6553	5.52977	114.219	0.880654	0.999997	0.894529	-1.11791	10.2342	11.4408	0.673605	0.703057	0.0896013	-11.1606	10.2342	114.219	0.600488	0.639009	0.100166	-9.98343	11.4408	114.219	0.202385	0.256962
XLOC_008687	119.381	0.248956	0.999997	1.85001	1.85001	5.25921	2.8428	0.940046	0.999915	0.867812	-1.15232	2.8428	3.27582	0.0124564	0.0248819	0.261737	-3.82062	2.8428	10.8613	0.340999	0.999997	1.60546	1.60546	5.25921	3.27582	0.10419	0.134479	0.484217	-2.06519	5.25921	10.8613	0.0240218	0.0407561	0.301606	-3.31558	3.27582	10.8613	0.0604248	0.0972896
Pla2g2f	40.9364	0.247754	0.999997	1.84849	1.84849	1.68102	0.909401	0.223172	0.999915	0.512327	-1.95188	0.909401	1.77504	0.0120499	0.0243273	0.279411	-3.57896	0.909401	3.25471	0.86543	0.999997	0.947033	-1.05593	1.68102	1.77504	0.1019	0.131949	0.516489	-1.93615	1.68102	3.25471	0.161989	0.201408	0.545376	-1.8336	1.77504	3.25471	0.0830533	0.123813
Synj2	316.671	0.250524	0.999997	1.84825	1.84825	15.6937	8.49115	0.735489	0.999915	1.1259	1.1259	8.49115	7.54169	0.115994	0.146538	0.335694	-2.9789	8.49115	25.2943	0.182961	0.999997	2.08093	2.08093	15.6937	7.54169	0.537016	0.574053	0.620446	-1.61174	15.6937	25.2943	0.0884306	0.118919	0.298158	-3.35393	7.54169	25.2943	0.234729	0.291386
Sys1	296.537	0.376916	0.999997	1.84823	1.84823	7.41384	4.01131	0.702992	0.999915	2.27483	2.27483	4.01131	1.76335	0.00129516	0.0130731	0.0787563	-12.6974	4.01131	50.9332	0.25366	0.999997	4.20441	4.20441	7.41384	1.76335	0.00872639	0.020874	0.14556	-6.87002	7.41384	50.9332	0.00128623	0.00835802	0.0346208	-28.8844	1.76335	50.9332	0.00507739	0.0301371
Prkcg	2623.35	0.0525838	0.999997	1.84566	1.84566	96.5336	52.3029	0.0990551	0.999915	0.547216	-1.82743	52.3029	95.5799	0.00114093	0.0130731	0.199005	-5.025	52.3029	262.822	0.892294	0.999997	1.00998	1.00998	96.5336	95.5799	0.0587677	0.0824478	0.367297	-2.7226	96.5336	262.822	0.060151	0.0856738	0.363668	-2.74976	95.5799	262.822	0.0100188	0.0346659
Rmst	508.585	0.423795	0.999997	1.84487	1.84487	9.64526	5.22815	0.446405	0.999915	0.278615	-3.58918	5.22815	18.7647	0.00282854	0.0132883	0.0684717	-14.6046	5.22815	76.3549	0.972832	0.999997	0.51401	-1.94549	9.64526	18.7647	0.0153836	0.0294774	0.126321	-7.91631	9.64526	76.3549	0.023846	0.0405253	0.245757	-4.06906	18.7647	76.3549	0.0221364	0.0497422
Kdm4a	403.128	0.441311	0.999997	1.84357	1.84357	8.61878	4.67505	0.216509	0.999915	0.604716	-1.65367	4.67505	7.73099	0.835308	0.851401	0.0701063	-14.2641	4.67505	66.6852	0.589665	0.999997	1.11484	1.11484	8.61878	7.73099	0.662591	0.69279	0.129246	-7.73719	8.61878	66.6852	0.382854	0.429432	0.115933	-8.6257	7.73099	66.6852	0.616569	0.662288
Gm12075	128.881	0.0560211	0.999997	1.84252	1.84252	5.8209	3.1592	0.466826	0.999915	0.635685	-1.57311	3.1592	4.96976	0.0163037	0.0297901	0.332441	-3.00805	3.1592	9.50303	0.296993	0.999997	1.17126	1.17126	5.8209	4.96976	0.385436	0.426619	0.612531	-1.63257	5.8209	9.50303	0.0930352	0.124155	0.522966	-1.91217	4.96976	9.50303	0.0661612	0.104139
Fam76b	186.073	0.740007	0.999997	1.84222	1.84222	3.95769	2.14833	0.724808	0.999915	1.0402	1.0402	2.14833	2.0653	0.126539	0.158018	0.0656698	-15.2277	2.14833	32.7141	0.960468	0.999997	1.91628	1.91628	3.95769	2.0653	0.215246	0.254067	0.120978	-8.26596	3.95769	32.7141	0.262898	0.307706	0.0631318	-15.8399	2.0653	32.7141	0.46484	0.52222
Meig1	88.586	0.179168	0.999997	1.84152	1.84152	3.53972	1.92217	0.175105	0.999915	0.455716	-2.19435	1.92217	4.2179	0.457796	0.495169	0.281213	-3.55603	1.92217	6.83528	0.891392	0.999997	0.839213	-1.19159	3.53972	4.2179	0.686313	0.715099	0.51786	-1.93102	3.53972	6.83528	0.620042	0.657519	0.617079	-1.62054	4.2179	6.83528	0.450656	0.509202
Syne4	160.775	0.240646	0.999997	1.84145	1.84145	4.0134	2.17948	0.953821	0.999915	0.980063	-1.02034	2.17948	2.22381	0.0118916	0.0241433	0.0837246	-11.9439	2.17948	26.0315	0.323721	0.999997	1.80474	1.80474	4.0134	2.22381	0.103705	0.133928	0.154175	-6.48614	4.0134	26.0315	0.0223426	0.0385857	0.0854277	-11.7058	2.22381	26.0315	0.0568452	0.0930432
Lss	259.069	0.119081	0.999997	1.84115	1.84115	3.34072	1.81447	0.168449	0.999915	0.43651	-2.2909	1.81447	4.15677	0.0686962	0.0929655	0.0362199	-27.6092	1.81447	50.096	0.962107	0.999997	0.803681	-1.24427	3.34072	4.15677	0.598433	0.632367	0.0666863	-14.9956	3.34072	50.096	0.593786	0.63277	0.0829761	-12.0517	4.15677	50.096	0.216548	0.272143
Mbd6	472.379	0.938403	0.999997	1.84022	1.84022	24.2221	13.1626	0.0642918	0.999915	2.76088	2.76088	13.1626	4.76756	0.936656	0.943133	0.303138	-3.29883	13.1626	43.4213	0.06214	0.999997	5.08062	5.08062	24.2221	4.76756	0.988959	0.990176	0.55784	-1.79263	24.2221	43.4213	0.0976405	0.129336	0.109798	-9.10766	4.76756	43.4213	0.194497	0.248651
Eps8l2	316.365	0.998912	0.999997	1.83891	1.83891	16.1443	8.77926	0.850134	0.999915	1.10577	1.10577	8.77926	7.93949	0.0643957	0.0880452	0.375892	-2.66034	8.77926	23.3558	0.854985	0.999997	2.03341	2.03341	16.1443	7.93949	0.0700944	0.0956102	0.691231	-1.44669	16.1443	23.3558	0.0653885	0.0918672	0.339937	-2.94173	7.93949	23.3558	0.20215	0.256749
Kcnj16	633.739	0.207058	0.999997	1.83862	1.83862	19.75	10.7418	0.224244	0.999915	0.489167	-2.04429	10.7418	21.9593	0.717684	0.742624	0.143339	-6.97648	10.7418	74.9396	0.946051	0.999997	0.89939	-1.11186	19.75	21.9593	0.480806	0.5198	0.263545	-3.79441	19.75	74.9396	0.473214	0.517668	0.293027	-3.41266	21.9593	74.9396	0.504716	0.55923
Apoe	237.046	0.22052	0.999997	1.83852	1.83852	9.93695	5.40486	0.493238	0.999915	0.328926	-3.04019	5.40486	16.4318	0.267464	0.306114	0.513654	-1.94684	5.40486	10.5224	0.665866	0.999997	0.604738	-1.65361	9.93695	16.4318	0.0431966	0.0640307	0.944363	-1.05891	9.93695	10.5224	0.117801	0.152236	1.56161	1.56161	16.4318	10.5224	0.195879	0.250114
Mad2l2	303.265	0.195475	0.999997	1.83792	1.83792	9.05062	4.92437	0.857565	0.999915	0.948907	-1.05384	4.92437	5.18952	0.00410352	0.0144619	0.112835	-8.86247	4.92437	43.6421	0.326041	0.999997	1.74402	1.74402	9.05062	5.18952	0.0526968	0.0752495	0.207383	-4.822	9.05062	43.6421	0.0109793	0.0231885	0.118911	-8.40966	5.18952	43.6421	0.023506	0.0515586
Gm43064	253.215	0.518632	0.999997	1.83779	1.83779	7.13498	3.88236	0.649305	0.999915	0.78374	-1.27593	3.88236	4.95363	0.0443997	0.0644335	0.105325	-9.49445	3.88236	36.8608	0.896861	0.999997	1.44035	1.44035	7.13498	4.95363	0.0157587	0.0299521	0.193565	-5.16622	7.13498	36.8608	0.0291139	0.0473023	0.134387	-7.44118	4.95363	36.8608	0.076552	0.116292
Gtpbp2	571.174	0.0748855	0.999997	1.83666	1.83666	15.1051	8.22424	0.503189	0.999915	0.820515	-1.21875	8.22424	10.0233	0.000524642	0.0130731	0.0941184	-10.6249	8.22424	87.3819	0.330631	0.999997	1.507	1.507	15.1051	10.0233	0.0222059	0.0380409	0.172863	-5.78492	15.1051	87.3819	0.00463583	0.0137916	0.114706	-8.7179	10.0233	87.3819	0.00425757	0.0298691
Slc25a44	486.663	0.59929	0.999997	1.83637	1.83637	22.8948	12.4675	0.489624	0.999915	2.1949	2.1949	12.4675	5.68018	0.162095	0.196055	0.251539	-3.97553	12.4675	49.5647	0.26082	0.999997	4.03065	4.03065	22.8948	5.68018	0.340021	0.38146	0.461918	-2.16489	22.8948	49.5647	0.0687848	0.0959336	0.114601	-8.7259	5.68018	49.5647	0.292126	0.351853
Dtwd2	67.8335	0.486759	0.999997	1.83549	1.83549	3.63561	1.98073	0.996816	0.999915	0.727896	-1.37382	1.98073	2.72118	0.315074	0.354253	0.612639	-1.63228	1.98073	3.23311	0.535671	0.999997	1.33604	1.33604	3.63561	2.72118	0.127088	0.160077	1.12449	1.12449	3.63561	3.23311	0.359793	0.406265	0.841658	-1.18813	2.72118	3.23311	0.485496	0.541723
0610010K14Rik	293.152	0.2236	0.999997	1.83448	1.83448	16.6751	9.08982	0.282703	0.999915	0.740475	-1.35048	9.08982	12.2757	0.922998	0.931036	0.858965	-1.16419	9.08982	10.5823	0.972207	0.999997	1.35839	1.35839	16.6751	12.2757	0.270729	0.311353	1.57575	1.57575	16.6751	10.5823	0.316421	0.362376	1.16002	1.16002	12.2757	10.5823	0.468859	0.526155
Homer3	419.111	0.311569	0.999997	1.83358	1.83358	19.7867	10.7913	0.335246	0.999915	0.915303	-1.09253	10.7913	11.7899	0.96986	0.973202	0.318975	-3.13505	10.7913	33.8312	0.965582	0.999997	1.67828	1.67828	19.7867	11.7899	0.38162	0.422736	0.584865	-1.7098	19.7867	33.8312	0.392467	0.43888	0.348491	-2.86952	11.7899	33.8312	0.61087	0.656835
XLOC_021448	263.461	0.0451267	0.999997	1.83337	1.83337	8.45641	4.61251	0.0442478	0.999915	0.437355	-2.28647	4.61251	10.5464	0.00472811	0.0151669	0.160947	-6.21321	4.61251	28.6585	0.842532	0.999997	0.801831	-1.24715	8.45641	10.5464	0.195203	0.232967	0.295075	-3.38896	8.45641	28.6585	0.29449	0.339984	0.368002	-2.71738	10.5464	28.6585	0.024254	0.0525759
Sybu	287.698	0.907593	0.999997	1.83306	1.83306	14.8375	8.09439	0.929048	0.999915	1.65417	1.65417	8.09439	4.89332	0.147644	0.180685	0.34221	-2.92219	8.09439	23.6533	0.849912	0.999997	3.0322	3.0322	14.8375	4.89332	0.132415	0.165756	0.627291	-1.59416	14.8375	23.6533	0.20894	0.251422	0.206877	-4.83379	4.89332	23.6533	0.424054	0.483126
Cib1	831.801	0.154989	0.999997	1.83239	1.83239	24.7446	13.504	0.100615	0.999915	0.396314	-2.52325	13.504	34.0739	0.0450857	0.0652371	0.142077	-7.03843	13.504	95.0469	0.715573	0.999997	0.726203	-1.37703	24.7446	34.0739	0.395678	0.43666	0.260341	-3.84112	24.7446	95.0469	0.630553	0.66737	0.358496	-2.78943	34.0739	95.0469	0.158977	0.210091
Taf11	100.305	0.602668	0.999997	1.83176	1.83176	5.67288	3.09695	0.504379	0.999915	1.43562	1.43562	3.09695	2.15723	0.876659	0.889103	0.494856	-2.02079	3.09695	6.25829	0.847817	0.999997	2.62971	2.62971	5.67288	2.15723	0.561568	0.597313	0.906459	-1.10319	5.67288	6.25829	0.47908	0.52328	0.344699	-2.90108	2.15723	6.25829	0.845946	0.866518
XLOC_026504	101.841	0.0490462	0.999997	1.82789	1.82789	4.71033	2.57692	0.335161	0.999915	0.886784	-1.12767	2.57692	2.90592	0.00668616	0.0174322	0.305654	-3.27168	2.57692	8.43085	0.383645	0.999997	1.62094	1.62094	4.71033	2.90592	0.234734	0.274364	0.558702	-1.78986	4.71033	8.43085	0.0689296	0.0960917	0.344677	-2.90127	2.90592	8.43085	0.0364422	0.067819
Gm19461	84.4897	0.628521	0.999997	1.8276	1.8276	4.4129	2.41459	0.656437	0.999915	2.70458	2.70458	2.41459	0.892778	0.0288671	0.0455263	0.323902	-3.08735	2.41459	7.45469	0.392514	0.999997	4.94289	4.94289	4.4129	0.892778	0.0726668	0.0985564	0.591963	-1.68929	4.4129	7.45469	0.0197738	0.0351193	0.119761	-8.34999	0.892778	7.45469	0.0897902	0.131686
Slco2b1	126.24	0.62974	0.999997	1.82754	1.82754	6.63474	3.63042	0.988052	0.999915	0.943658	-1.05971	3.63042	3.84718	0.530961	0.565919	0.460742	-2.17041	3.63042	7.8795	0.680408	0.999997	1.72457	1.72457	6.63474	3.84718	0.316578	0.35797	0.842026	-1.18761	6.63474	7.8795	0.558555	0.599761	0.488252	-2.04812	3.84718	7.8795	0.787929	0.816139
Smox	776.014	0.831916	0.999997	1.82748	1.82748	32.6707	17.8775	0.814065	0.999915	0.670254	-1.49197	17.8775	26.6728	0.45684	0.494274	0.263938	-3.78877	17.8775	67.7338	0.966952	0.999997	1.22487	1.22487	32.6707	26.6728	0.369105	0.410639	0.482341	-2.07322	32.6707	67.7338	0.381336	0.427921	0.393789	-2.53943	26.6728	67.7338	0.792879	0.820433
Fdps	108.182	0.398449	0.999997	1.8274	1.8274	6.30382	3.44961	0.742129	0.999915	0.787859	-1.26926	3.44961	4.37846	0.298235	0.337454	0.947273	-1.05566	3.44961	3.64162	0.666202	0.999997	1.43973	1.43973	6.30382	4.37846	0.0944032	0.123544	1.73105	1.73105	6.30382	3.64162	0.222706	0.265884	1.20234	1.20234	4.37846	3.64162	0.385618	0.445661
Hpca	1926.12	0.312995	0.999997	1.82655	1.82655	99.4505	54.4473	0.366445	0.999915	1.63029	1.63029	54.4473	33.3972	0.0450404	0.0651839	0.347131	-2.88076	54.4473	156.849	0.0846156	0.999997	2.97781	2.97781	99.4505	33.3972	0.231421	0.270837	0.634051	-1.57716	99.4505	156.849	0.0127009	0.0256019	0.212925	-4.69648	33.3972	156.849	0.0628357	0.100272
Plxna1	1146.66	0.301741	0.999997	1.82521	1.82521	48.6456	26.6521	0.489931	0.999915	0.641812	-1.55809	26.6521	41.5264	0.0257583	0.0416898	0.276694	-3.6141	26.6521	96.3235	0.803475	0.999997	1.17144	1.17144	48.6456	41.5264	0.154922	0.190025	0.505024	-1.98011	48.6456	96.3235	0.124985	0.160455	0.431114	-2.31957	41.5264	96.3235	0.153205	0.203749
Folr1	442.092	0.849673	0.999997	1.82515	1.82515	22.6011	12.3832	0.525598	0.999915	0.610954	-1.63679	12.3832	20.2686	0.268615	0.30727	0.593384	-1.68525	12.3832	20.8688	0.650987	0.999997	1.11508	1.11508	22.6011	20.2686	0.351876	0.393159	1.08301	1.08301	22.6011	20.8688	0.629662	0.666565	0.971242	-1.02961	20.2686	20.8688	0.684682	0.724308
XLOC_021445	142.797	0.0637256	0.999997	1.82454	1.82454	5.48295	3.00512	0.966735	0.999915	0.655774	-1.52491	3.00512	4.58255	0.000197304	0.0130731	0.209187	-4.78041	3.00512	14.3657	0.0909447	0.999997	1.19648	1.19648	5.48295	4.58255	0.0105991	0.0232896	0.38167	-2.62007	5.48295	14.3657	0.000457203	0.00708271	0.318993	-3.13487	4.58255	14.3657	0.000952342	0.0291749
Gm19086	85.6643	0.146455	0.999997	1.82387	1.82387	4.32956	2.37383	0.99721	0.999915	0.712308	-1.40389	2.37383	3.33259	0.109093	0.138858	0.481906	-2.07509	2.37383	4.92592	0.195624	0.999997	1.29916	1.29916	4.32956	3.33259	0.699992	0.727938	0.878935	-1.13774	4.32956	4.92592	0.140711	0.178044	0.676542	-1.4781	3.33259	4.92592	0.230086	0.286542
9430038I01Rik	173.27	0.13142	0.999997	1.82242	1.82242	5.283	2.89889	0.21761	0.999915	0.597576	-1.67343	2.89889	4.85109	0.0310939	0.0482745	0.130519	-7.66173	2.89889	22.2105	0.881592	0.999997	1.08903	1.08903	5.283	4.85109	0.345137	0.386519	0.23786	-4.20415	5.283	22.2105	0.312966	0.358809	0.218414	-4.57847	4.85109	22.2105	0.148698	0.198619
XLOC_017175	221.029	0.240523	0.999997	1.82229	1.82229	5.3795	2.95205	0.425009	0.999915	0.535582	-1.86713	2.95205	5.51186	0.00653441	0.0172558	0.0893233	-11.1953	2.95205	33.0491	0.785173	0.999997	0.975986	-1.0246	5.3795	5.51186	0.0632476	0.0876672	0.162773	-6.14352	5.3795	33.0491	0.050724	0.0744166	0.166778	-5.99599	5.51186	33.0491	0.0497409	0.0844189
Eme2	414.541	0.142049	0.999997	1.82228	1.82228	16.7435	9.18824	0.278116	0.999915	0.700254	-1.42805	9.18824	13.1213	0.00421492	0.0145689	0.232284	-4.30507	9.18824	39.556	0.793301	0.999997	1.27606	1.27606	16.7435	13.1213	0.0730685	0.0990046	0.423287	-2.36246	16.7435	39.556	0.0593199	0.0847349	0.331714	-3.01465	13.1213	39.556	0.0342895	0.0650923
Kcnk12	319.967	0.54605	0.999997	1.82227	1.82227	9.17424	5.03452	0.0666569	0.999915	4.88025	4.88025	5.03452	1.03161	0.169975	0.204535	0.0957529	-10.4435	5.03452	52.5783	0.0245718	0.999997	8.89311	8.89311	9.17424	1.03161	0.387321	0.428442	0.174487	-5.73108	9.17424	52.5783	0.00795337	0.0187723	0.0196205	-50.9671	1.03161	52.5783	0.0419594	0.0746086
Sgk1	1336.58	0.898259	0.999997	1.821	1.821	69.96	38.4185	0.182961	0.999915	2.98133	2.98133	38.4185	12.8864	0.143777	0.176582	0.323469	-3.09148	38.4185	118.77	0.233458	0.999997	5.429	5.429	69.96	12.8864	0.126733	0.159682	0.589037	-1.69769	69.96	118.77	0.0186165	0.0335807	0.108498	-9.21674	12.8864	118.77	0.120561	0.166875
Csf3r	47.0759	0.678174	0.999997	1.82042	1.82042	2.50752	1.37744	0.835925	0.999915	1.07667	1.07667	1.37744	1.27935	0.204019	0.240429	0.455087	-2.19738	1.37744	3.02676	0.570715	0.999997	1.96	1.96	2.50752	1.27935	0.360845	0.402357	0.828452	-1.20707	2.50752	3.02676	0.18373	0.224577	0.422679	-2.36586	1.27935	3.02676	0.530608	0.583333
Ly6g6e	179.079	0.184816	0.999997	1.81858	1.81858	6.02287	3.31186	0.261491	0.999915	0.739135	-1.35293	3.31186	4.48073	0.103562	0.132718	0.150504	-6.64434	3.31186	22.0051	0.930026	0.999997	1.34417	1.34417	6.02287	4.48073	0.600366	0.634169	0.273703	-3.6536	6.02287	22.0051	0.571704	0.612354	0.203622	-4.91106	4.48073	22.0051	0.333575	0.393972
Fam206a	163.981	0.286591	0.999997	1.81799	1.81799	6.60069	3.63076	0.538641	0.999915	0.722546	-1.38399	3.63076	5.02495	0.173949	0.208799	0.228332	-4.3796	3.63076	15.9013	0.72364	0.999997	1.31358	1.31358	6.60069	5.02495	0.641068	0.672517	0.415104	-2.40903	6.60069	15.9013	0.458855	0.50378	0.316009	-3.16446	5.02495	15.9013	0.519659	0.57342
Map7d1	2513.48	0.600414	0.999997	1.81761	1.81761	41.2385	22.6883	0.856323	0.999915	1.18952	1.18952	22.6883	19.0736	0.305812	0.345095	0.0465896	-21.464	22.6883	486.983	0.773384	0.999997	2.16207	2.16207	41.2385	19.0736	0.158117	0.193463	0.0846816	-11.8089	41.2385	486.983	0.277962	0.323185	0.0391668	-25.5318	19.0736	486.983	0.536582	0.588871
Tanc1	293.55	0.107821	0.999997	1.81588	1.81588	12.5939	6.93544	0.769429	0.999915	1.2119	1.2119	6.93544	5.72276	0.00252006	0.0132205	0.228713	-4.37229	6.93544	30.3237	0.0907275	0.999997	2.20068	2.20068	12.5939	5.72276	0.0613301	0.0854313	0.415317	-2.4078	12.5939	30.3237	0.00281704	0.0109739	0.188722	-5.29879	5.72276	30.3237	0.00830996	0.0329809
A130010J15Rik	130.719	0.226767	0.999997	1.81588	1.81588	4.49878	2.47747	0.324861	0.999915	0.466417	-2.14401	2.47747	5.3117	0.189586	0.225235	0.187512	-5.33299	2.47747	13.2123	0.906013	0.999997	0.846957	-1.1807	4.49878	5.3117	0.769513	0.79154	0.340499	-2.93686	4.49878	13.2123	0.706566	0.738239	0.402027	-2.4874	5.3117	13.2123	0.483176	0.539647
Taldo1	52.2139	0.0883381	0.999997	1.8158	1.8158	1.90835	1.05097	0.0804377	0.999915	0.547727	-1.82573	1.05097	1.91878	0.00241145	0.0131937	0.201588	-4.96062	1.05097	5.21346	0.836359	0.999997	0.994561	-1.00547	1.90835	1.91878	0.0703303	0.095885	0.366042	-2.73193	1.90835	5.21346	0.124461	0.15985	0.368044	-2.71706	1.91878	5.21346	0.0189423	0.0458526
Taz	584.52	0.617345	0.999997	1.81434	1.81434	18.7528	10.3359	0.581006	0.999915	1.27695	1.27695	10.3359	8.0942	0.00266509	0.0132386	0.125248	-7.98416	10.3359	82.5231	0.331712	0.999997	2.31682	2.31682	18.7528	8.0942	0.00828201	0.0203319	0.227242	-4.40059	18.7528	82.5231	0.00176406	0.00930684	0.098084	-10.1953	8.0942	82.5231	0.00829054	0.032974
Prrt3	281.725	0.861176	0.999997	1.81366	1.81366	14.8899	8.20989	0.208669	0.999915	2.5424	2.5424	8.20989	3.22919	0.285715	0.324584	0.343259	-2.91325	8.20989	23.9175	0.280886	0.999997	4.61104	4.61104	14.8899	3.22919	0.365784	0.40721	0.622554	-1.60629	14.8899	23.9175	0.919196	0.929347	0.135014	-7.40665	3.22919	23.9175	0.48354	0.539915
Grik5	502.812	0.33507	0.999997	1.81319	1.81319	25.1883	13.8917	0.394123	0.999915	0.492638	-2.02989	13.8917	28.1986	0.00398777	0.0143635	0.747192	-1.33834	13.8917	18.5919	0.980215	0.999997	0.893247	-1.11951	25.1883	28.1986	0.000714573	0.0140159	1.3548	1.3548	25.1883	18.5919	0.00138696	0.00859664	1.51672	1.51672	28.1986	18.5919	0.00358796	0.029525
Taz	412.31	0.723106	0.999997	1.81154	1.81154	12.0957	6.67705	0.611442	0.999915	0.454275	-2.20131	6.67705	14.6983	0.519581	0.555066	0.133054	-7.51576	6.67705	50.1831	0.855196	0.999997	0.822935	-1.21516	12.0957	14.6983	0.359836	0.401349	0.241032	-4.14883	12.0957	50.1831	0.312094	0.357929	0.292893	-3.41422	14.6983	50.1831	0.739992	0.773567
Fuom	370.157	0.582718	0.999997	1.80989	1.80989	13.464	7.43913	0.0358371	0.999915	3.22713	3.22713	7.43913	2.30518	0.180054	0.215138	0.145246	-6.88486	7.43913	51.2174	0.0142495	0.999997	5.84076	5.84076	13.464	2.30518	0.380863	0.422031	0.26288	-3.80401	13.464	51.2174	0.00469981	0.0138973	0.0450078	-22.2184	2.30518	51.2174	0.0243317	0.0526511
Zfp654	130.599	0.200543	0.999997	1.80985	1.80985	5.0487	2.78956	0.263418	0.999915	0.691633	-1.44585	2.78956	4.0333	0.191815	0.2276	0.211429	-4.72972	2.78956	13.1939	0.96092	0.999997	1.25175	1.25175	5.0487	4.0333	0.822843	0.840488	0.382655	-2.61332	5.0487	13.1939	0.801123	0.824083	0.305695	-3.27123	4.0333	13.1939	0.446946	0.505552
XLOC_034937	782.848	0.267212	0.999997	1.80968	1.80968	29.0093	16.03	0.699315	0.999915	0.881073	-1.13498	16.03	18.1937	0.00420771	0.0145593	0.177828	-5.62342	16.03	90.1435	0.537558	0.999997	1.59446	1.59446	29.0093	18.1937	0.0387391	0.0585569	0.321812	-3.10741	29.0093	90.1435	0.0165911	0.0309525	0.201831	-4.95465	18.1937	90.1435	0.0286701	0.0581114
Zfp641	148.582	0.455222	0.999997	1.80847	1.80847	5.69401	3.14852	0.631958	0.999915	0.59059	-1.69322	3.14852	5.33115	0.753248	0.775775	0.221415	-4.51641	3.14852	14.22	0.843863	0.999997	1.06806	1.06806	5.69401	5.33115	0.35833	0.399785	0.400422	-2.49737	5.69401	14.22	0.489353	0.533548	0.374904	-2.66735	5.33115	14.22	0.765541	0.796388
Trmt10c	35.0382	0.0248556	0.999997	1.8082	1.8082	2.04641	1.13174	0.698788	0.999915	1.01261	1.01261	1.13174	1.11764	0.165267	0.199506	0.745641	-1.34113	1.13174	1.5178	0.0933545	0.999997	1.83101	1.83101	2.04641	1.11764	0.557896	0.593923	1.34827	1.34827	2.04641	1.5178	0.338243	0.384301	0.736354	-1.35804	1.11764	1.5178	0.109197	0.153981
Pcsk5	131.729	0.306336	0.999997	1.80819	1.80819	5.24058	2.89825	0.170781	0.999915	0.434187	-2.30316	2.89825	6.67512	0.400512	0.439386	0.301244	-3.31956	2.89825	9.62093	0.653722	0.999997	0.785092	-1.27374	5.24058	6.67512	0.103472	0.133684	0.544707	-1.83585	5.24058	9.62093	0.0602476	0.0857915	0.693813	-1.44131	6.67512	9.62093	0.200765	0.255308
Zcchc5	58.9179	0.056637	0.999997	1.80741	1.80741	2.01611	1.11547	0.707041	0.999915	0.741087	-1.34937	1.11547	1.50518	0.00340394	0.0137948	0.157355	-6.35506	1.11547	7.08887	0.171876	0.999997	1.33945	1.33945	2.01611	1.50518	0.131025	0.164312	0.284406	-3.51611	2.01611	7.08887	0.0135351	0.0267726	0.21233	-4.70965	1.50518	7.08887	0.0163494	0.0426699
Zscan2	309.732	0.147979	0.999997	1.80662	1.80662	11.7982	6.53054	0.534604	0.999915	0.871584	-1.14734	6.53054	7.49273	0.0275772	0.0439316	0.190067	-5.2613	6.53054	34.3592	0.482919	0.999997	1.57462	1.57462	11.7982	7.49273	0.293326	0.334349	0.343378	-2.91224	11.7982	34.3592	0.118236	0.152746	0.218071	-4.58567	7.49273	34.3592	0.134837	0.183071
Mas1	607.946	0.0866388	0.999997	1.80412	1.80412	35.783	19.834	0.131325	0.999915	0.592456	-1.68789	19.834	33.4776	0.331269	0.370603	2.52629	2.52629	19.834	7.85103	0.952018	0.999997	1.06886	1.06886	35.783	33.4776	0.0230817	0.0391457	4.55775	4.55775	35.783	7.85103	0.0361543	0.056236	4.26411	4.26411	33.4776	7.85103	0.063573	0.101064
Dph5	169.314	0.173241	0.999997	1.80383	1.80383	3.9839	2.20858	0.0914512	0.999915	0.297809	-3.35785	2.20858	7.41609	0.0158293	0.0291904	0.101921	-9.81151	2.20858	21.6695	0.63785	0.999997	0.537196	-1.86152	3.9839	7.41609	0.174022	0.210498	0.183848	-5.43928	3.9839	21.6695	0.378912	0.425497	0.342236	-2.92196	7.41609	21.6695	0.0817982	0.122383
Zkscan6	303.116	0.561094	0.999997	1.80307	1.80307	9.17917	5.09086	0.937957	0.999915	3.05408	3.05408	5.09086	1.66691	0.617405	0.64776	0.107289	-9.32062	5.09086	47.45	0.660604	0.999997	5.50671	5.50671	9.17917	1.66691	0.993934	0.994779	0.193449	-5.16931	9.17917	47.45	0.696132	0.728632	0.0351298	-28.4659	1.66691	47.45	0.915672	0.927225
Prr13	263.484	0.112952	0.999997	1.80211	1.80211	10.9829	6.09448	0.360123	0.999915	0.66049	-1.51403	6.09448	9.22721	0.0158659	0.0292417	0.265811	-3.76207	6.09448	22.9279	0.586103	0.999997	1.19028	1.19028	10.9829	9.22721	0.241976	0.281762	0.479022	-2.08759	10.9829	22.9279	0.123136	0.158321	0.402445	-2.48481	9.22721	22.9279	0.0901184	0.132034
Atat1	149.088	0.840057	0.999997	1.801	1.801	6.12176	3.39909	0.862994	0.999915	0.830779	-1.20369	3.39909	4.09145	0.144545	0.177368	0.232076	-4.30892	3.39909	14.6464	0.991699	0.999997	1.49623	1.49623	6.12176	4.09145	0.203478	0.241644	0.417969	-2.39252	6.12176	14.6464	0.230191	0.273847	0.279348	-3.57976	4.09145	14.6464	0.480855	0.537329
B3gnt4	41.8589	0.214179	0.999997	1.79999	1.79999	1.64498	0.913882	0.554319	0.999915	0.977925	-1.02257	0.913882	0.934511	0.004751	0.0151883	0.199098	-5.02265	0.913882	4.59011	0.589466	0.999997	1.76025	1.76025	1.64498	0.934511	0.0544053	0.0772932	0.358374	-2.79038	1.64498	4.59011	0.0269187	0.0444575	0.203592	-4.91178	0.934511	4.59011	0.0348049	0.0657362
Gjc2	671.759	0.672077	0.999997	1.79999	1.79999	49.0672	27.2598	0.528133	0.999915	2.39828	2.39828	27.2598	11.3664	0.0186696	0.0328724	2.04273	2.04273	27.2598	13.3448	0.326985	0.999997	4.31688	4.31688	49.0672	11.3664	0.009768	0.0221972	3.67689	3.67689	49.0672	13.3448	0.0883851	0.118878	0.851748	-1.17406	11.3664	13.3448	0.0537984	0.0892698
Sap25	216.14	0.226417	0.999997	1.7972	1.7972	8.18806	4.55601	0.417269	0.999915	1.00825	1.00825	4.55601	4.51872	0.0498165	0.0707131	0.182638	-5.4753	4.55601	24.9455	0.769753	0.999997	1.81203	1.81203	8.18806	4.51872	0.324916	0.366532	0.328238	-3.04657	8.18806	24.9455	0.243416	0.2875	0.181144	-5.52048	4.51872	24.9455	0.238568	0.295585
Exosc5	89.1675	0.353636	0.999997	1.79516	1.79516	3.14031	1.74932	0.392288	0.999915	0.413322	-2.41942	1.74932	4.23235	0.221387	0.258506	0.218467	-4.57736	1.74932	8.00727	0.990585	0.999997	0.741977	-1.34775	3.14031	4.23235	0.658203	0.688579	0.392182	-2.54984	3.14031	8.00727	0.686764	0.71964	0.528564	-1.89192	4.23235	8.00727	0.596207	0.643286
XLOC_017143	142.444	0.12702	0.999997	1.79425	1.79425	4.75735	2.65145	0.106446	0.999915	0.425433	-2.35055	2.65145	6.23235	0.00274033	0.0132436	0.186822	-5.35267	2.65145	14.1923	0.813825	0.999997	0.763332	-1.31005	4.75735	6.23235	0.0567095	0.080005	0.335206	-2.98324	4.75735	14.1923	0.108239	0.141409	0.439135	-2.2772	6.23235	14.1923	0.0225371	0.0502761
Hmces	158.166	0.137409	0.999997	1.79417	1.79417	8.18022	4.55933	0.880762	0.999915	1.10467	1.10467	4.55933	4.12734	0.0215894	0.0365154	0.416445	-2.40128	4.55933	10.9482	0.236682	0.999997	1.98196	1.98196	8.18022	4.12734	0.260879	0.301306	0.747174	-1.33838	8.18022	10.9482	0.0443305	0.0664197	0.376987	-2.65261	4.12734	10.9482	0.0832385	0.124028
Thap7	295.105	0.544898	0.999997	1.79401	1.79401	18.5718	10.3521	0.856185	0.999915	1.38907	1.38907	10.3521	7.45251	0.0219849	0.0370269	0.919709	-1.0873	10.3521	11.2558	0.718463	0.999997	2.49202	2.49202	18.5718	7.45251	0.00818457	0.0202217	1.64997	1.64997	18.5718	11.2558	0.0249896	0.0419787	0.662103	-1.51034	7.45251	11.2558	0.0460733	0.0799479
Hmga1	362.462	0.0447391	0.999997	1.79328	1.79328	13.7362	7.65982	0.0498051	0.999915	0.486242	-2.05659	7.65982	15.7531	0.000208006	0.0130731	0.242658	-4.12102	7.65982	31.5663	0.890004	0.999997	0.871967	-1.14683	13.7362	15.7531	0.0153831	0.0294774	0.435154	-2.29804	13.7362	31.5663	0.0289503	0.047088	0.499048	-2.00381	15.7531	31.5663	0.00222962	0.0291749
Pitpna	4452.01	0.624744	0.999997	1.79215	1.79215	145.011	80.9146	0.499588	0.999915	0.723719	-1.38175	80.9146	111.804	0.718485	0.743327	0.1451	-6.89181	80.9146	557.648	0.820153	0.999997	1.29702	1.29702	145.011	111.804	0.958253	0.96323	0.260041	-3.84555	145.011	557.648	0.80468	0.82738	0.200492	-4.98773	111.804	557.648	0.911256	0.923334
Kctd9	166.387	0.547405	0.999997	1.79188	1.79188	5.59469	3.12225	0.522974	0.999915	0.381799	-2.61918	3.12225	8.17772	0.456873	0.494292	0.203545	-4.91293	3.12225	15.3394	0.927576	0.999997	0.684138	-1.46169	5.59469	8.17772	0.22693	0.266052	0.364728	-2.74177	5.59469	15.3394	0.227467	0.270944	0.53312	-1.87575	8.17772	15.3394	0.572829	0.622078
Slc13a5	566.524	0.122305	0.999997	1.79113	1.79113	20.365	11.3699	0.948151	0.999915	1.29874	1.29874	11.3699	8.75459	0.000292617	0.0130731	0.15724	-6.3597	11.3699	72.3092	0.151761	0.999997	2.32621	2.32621	20.365	8.75459	0.00805313	0.0200623	0.281637	-3.55066	20.365	72.3092	0.000625842	0.00740813	0.121072	-8.25958	8.75459	72.3092	0.00151352	0.0291749
2003-03-01	144.944	0.237197	0.999997	1.79003	1.79003	5.6187	3.13889	0.210264	0.999915	0.44611	-2.2416	3.13889	7.03614	0.526705	0.561697	0.277036	-3.60964	3.13889	11.3303	0.856472	0.999997	0.798549	-1.25227	5.6187	7.03614	0.710365	0.737483	0.495902	-2.01653	5.6187	11.3303	0.614331	0.65199	0.621003	-1.6103	7.03614	11.3303	0.540006	0.591941
Smarcd2	195.262	0.128019	0.999997	1.7899	1.7899	6.37579	3.56209	0.469032	0.999915	0.746068	-1.34036	3.56209	4.77448	0.000673492	0.0130731	0.145003	-6.89641	3.56209	24.5656	0.501326	0.999997	1.33539	1.33539	6.37579	4.77448	0.0165729	0.0310368	0.259541	-3.85295	6.37579	24.5656	0.00644739	0.0165228	0.194356	-5.14519	4.77448	24.5656	0.00593701	0.030866
Gm8177	31.7503	0.276359	0.999997	1.78922	1.78922	1.60152	0.895091	0.889726	0.999915	0.720343	-1.38823	0.895091	1.24259	0.198131	0.234167	0.499636	-2.00146	0.895091	1.79149	0.273548	0.999997	1.28886	1.28886	1.60152	1.24259	0.710558	0.737647	0.89396	-1.11862	1.60152	1.79149	0.197046	0.238943	0.693608	-1.44174	1.24259	1.79149	0.406713	0.466147
Oprl1	856.077	0.28587	0.999997	1.78437	1.78437	20.3415	11.3998	0.756618	0.999915	0.54002	-1.85178	11.3998	21.11	0.00302761	0.0134707	0.0882106	-11.3365	11.3998	129.234	0.514712	0.999997	0.963594	-1.03778	20.3415	21.11	0.0268366	0.0438881	0.1574	-6.35323	20.3415	129.234	0.0107772	0.0228945	0.163347	-6.12194	21.11	129.234	0.0202753	0.0474747
Shisa6	754.852	0.0663264	0.999997	1.78405	1.78405	28.3615	15.8973	0.268856	0.999915	0.723744	-1.3817	15.8973	21.9654	0.000498563	0.0130731	0.199142	-5.02153	15.8973	79.8288	0.549111	0.999997	1.29119	1.29119	28.3615	21.9654	0.0237092	0.0399574	0.355279	-2.81469	28.3615	79.8288	0.0105925	0.0226152	0.275156	-3.6343	21.9654	79.8288	0.00485162	0.030049
Inadl	147.424	0.183673	0.999997	1.78277	1.78277	7.43383	4.16982	0.890233	0.999915	1.71858	1.71858	4.16982	2.42631	0.186169	0.221554	0.334274	-2.99156	4.16982	12.4742	0.292479	0.999997	3.06384	3.06384	7.43383	2.42631	0.843209	0.859249	0.595934	-1.67804	7.43383	12.4742	0.271452	0.316566	0.194505	-5.14124	2.42631	12.4742	0.383374	0.443537
Ampd2	491.471	0.214136	0.999997	1.78205	1.78205	9.33726	5.23962	0.368755	0.999915	0.56871	-1.75837	5.23962	9.21317	0.000314999	0.0130731	0.0619839	-16.1332	5.23962	84.5319	0.813703	0.999997	1.01347	1.01347	9.33726	9.21317	0.00465925	0.0160686	0.110458	-9.05318	9.33726	84.5319	0.00466581	0.013843	0.10899	-9.17511	9.21317	84.5319	0.00308344	0.0295019
Camk2b	2333.65	0.447363	0.999997	1.7812	1.7812	74.9946	42.1034	0.637603	0.999915	0.775267	-1.28988	42.1034	54.3082	0.183667	0.218926	0.140307	-7.12724	42.1034	300.081	0.828586	0.999997	1.38091	1.38091	74.9946	54.3082	0.0609665	0.0850295	0.249914	-4.00137	74.9946	300.081	0.11176	0.145351	0.180979	-5.52552	54.3082	300.081	0.261164	0.319469
Trmt1	1278.87	0.310945	0.999997	1.7808	1.7808	36.2151	20.3364	0.960264	0.999915	3.31032	3.31032	20.3364	6.14334	0.00945846	0.020967	0.0977763	-10.2274	20.3364	207.989	0.344616	0.999997	5.89501	5.89501	36.2151	6.14334	0.0658448	0.0907202	0.17412	-5.74317	36.2151	207.989	0.0149323	0.0287134	0.0295368	-33.8561	6.14334	207.989	0.0446266	0.078117
Coasy	369.309	0.21349	0.999997	1.77902	1.77902	14.2115	7.98836	0.874045	0.999915	1.14878	1.14878	7.98836	6.95379	0.0162137	0.0296859	0.186695	-5.35633	7.98836	42.7883	0.21106	0.999997	2.0437	2.0437	14.2115	6.95379	0.14823	0.182903	0.332134	-3.01084	14.2115	42.7883	0.0197853	0.0351375	0.162516	-6.15324	6.95379	42.7883	0.0590087	0.0956121
Itpkc	386.901	0.234108	0.999997	1.77874	1.77874	11.7735	6.61901	0.562116	0.999915	0.811759	-1.23189	6.61901	8.15392	0.000807882	0.0130731	0.125619	-7.96058	6.61901	52.6912	0.615306	0.999997	1.44391	1.44391	11.7735	8.15392	0.0101835	0.0227374	0.223443	-4.47541	11.7735	52.6912	0.00569011	0.015404	0.154749	-6.46208	8.15392	52.6912	0.00671534	0.0315844
Fa2h	412.927	0.0972884	0.999997	1.77872	1.77872	21.4629	12.0665	0.846284	0.999915	1.07159	1.07159	12.0665	11.2604	0.0365706	0.0550359	0.43937	-2.27598	12.0665	27.4631	0.193224	0.999997	1.90606	1.90606	21.4629	11.2604	0.460504	0.500025	0.781517	-1.27956	21.4629	27.4631	0.0749854	0.103184	0.410017	-2.43892	11.2604	27.4631	0.107871	0.152442
Mrpl55	280.736	0.91607	0.999997	1.77868	1.77868	8.04729	4.52431	0.651086	0.999915	0.767428	-1.30305	4.52431	5.89542	0.518727	0.554271	0.11401	-8.77114	4.52431	39.6833	0.728011	0.999997	1.36501	1.36501	8.04729	5.89542	0.473895	0.51308	0.202788	-4.93127	8.04729	39.6833	0.334065	0.379963	0.148562	-6.73122	5.89542	39.6833	0.798774	0.82536
Ankrd55	169.003	0.221459	0.999997	1.77764	1.77764	5.42246	3.05037	0.313329	0.999915	0.588341	-1.6997	3.05037	5.1847	0.0338694	0.0517165	0.15116	-6.61551	3.05037	20.1798	0.914718	0.999997	1.04586	1.04586	5.42246	5.1847	0.250556	0.290679	0.268708	-3.72152	5.42246	20.1798	0.244045	0.288154	0.256926	-3.89218	5.1847	20.1798	0.182312	0.235654
2004-09-01	812.669	0.525965	0.999997	1.77701	1.77701	22.8624	12.8657	0.595016	0.999915	0.499777	-2.00089	12.8657	25.7428	0.0165691	0.0301322	0.122241	-8.18055	12.8657	105.248	0.964903	0.999997	0.888109	-1.12599	22.8624	25.7428	0.0567366	0.080028	0.217224	-4.60355	22.8624	105.248	0.0681311	0.0951303	0.244591	-4.08845	25.7428	105.248	0.101071	0.144617
XLOC_046644	370.783	0.319655	0.999997	1.776	1.776	6.31482	3.55564	0.8646	0.999915	1.07227	1.07227	3.55564	3.31599	0.00270692	0.0132386	0.0505145	-19.7963	3.55564	70.3885	0.297267	0.999997	1.90435	1.90435	6.31482	3.31599	0.0212488	0.0368526	0.0897138	-11.1466	6.31482	70.3885	0.00383345	0.0125538	0.0471098	-21.227	3.31599	70.3885	0.0126267	0.0380717
Ap1ar	840.133	0.284557	0.999997	1.77578	1.77578	18.2573	10.2813	0.38868	0.999915	0.574275	-1.74132	10.2813	17.9031	0.0165102	0.0300686	0.0760779	-13.1444	10.2813	135.142	0.910375	0.999997	1.01979	1.01979	18.2573	17.9031	0.114811	0.146399	0.135098	-7.40206	18.2573	135.142	0.116628	0.150886	0.132476	-7.54852	17.9031	135.142	0.109669	0.154554
XLOC_003592	1.24286e+06	0.308072	0.999997	1.77573	1.77573	53166.4	29940.6	0.6233	0.999915	1.44588	1.44588	29940.6	20707.5	0.00582487	0.0163507	0.226979	-4.40569	29940.6	131909	0.173844	0.999997	2.56749	2.56749	53166.4	20707.5	0.0438321	0.0647811	0.403053	-2.48106	53166.4	131909	0.00409193	0.0129455	0.156983	-6.37011	20707.5	131909	0.0183648	0.045082
Tub	873.253	0.245595	0.999997	1.77565	1.77565	25.5856	14.4092	0.530455	0.999915	0.71619	-1.39628	14.4092	20.1192	0.502513	0.538867	0.120507	-8.29829	14.4092	119.571	0.667666	0.999997	1.2717	1.2717	25.5856	20.1192	0.751859	0.775364	0.213977	-4.67339	25.5856	119.571	0.936366	0.944458	0.168261	-5.94315	20.1192	119.571	0.68811	0.727353
Gtf2h2	386.621	0.139206	0.999997	1.77441	1.77441	7.87945	4.44061	0.737086	0.999915	0.647706	-1.54391	4.44061	6.85591	0.000263126	0.0130731	0.0678836	-14.7311	4.44061	65.4151	0.315379	0.999997	1.14929	1.14929	7.87945	6.85591	0.00635766	0.0180662	0.120453	-8.30199	7.87945	65.4151	0.00127222	0.00833894	0.104806	-9.54142	6.85591	65.4151	0.00193193	0.0291749
Golga1	342.09	0.393528	0.999997	1.77352	1.77352	11.9065	6.71351	0.89247	0.999915	1.27991	1.27991	6.71351	5.24528	0.00388184	0.0142616	0.150182	-6.65857	6.71351	44.7024	0.531033	0.999997	2.26995	2.26995	11.9065	5.24528	0.0226771	0.0386397	0.266351	-3.75445	11.9065	44.7024	0.00960451	0.021192	0.117338	-8.5224	5.24528	44.7024	0.0228282	0.0506815
Galnt12	112.513	0.189035	0.999997	1.77339	1.77339	3.04614	1.71769	0.231756	0.999915	0.384599	-2.60011	1.71769	4.4662	0.165001	0.19924	0.124658	-8.02196	1.71769	13.7793	0.999127	0.999997	0.682044	-1.46618	3.04614	4.4662	0.778368	0.799734	0.221067	-4.52352	3.04614	13.7793	0.791813	0.815824	0.324124	-3.08524	4.4662	13.7793	0.401607	0.461293
Pigz	321.374	0.779674	0.999997	1.77066	1.77066	18.1653	10.2591	0.746844	0.999915	1.44515	1.44515	10.2591	7.09896	0.321485	0.360838	0.535373	-1.86786	10.2591	19.1625	0.575505	0.999997	2.55886	2.55886	18.1653	7.09896	0.233941	0.273541	0.947962	-1.05489	18.1653	19.1625	0.523168	0.565977	0.370462	-2.69933	7.09896	19.1625	0.656977	0.69916
Mmaa	81.0929	0.873771	0.999997	1.77038	1.77038	4.91122	2.77411	0.915287	0.999915	1.30009	1.30009	2.77411	2.13379	0.0425827	0.0622337	0.801038	-1.24838	2.77411	3.46314	0.970575	0.999997	2.30165	2.30165	4.91122	2.13379	0.0359434	0.0551173	1.41814	1.41814	4.91122	3.46314	0.0517499	0.0756423	0.616142	-1.623	2.13379	3.46314	0.132712	0.180587
Meig1	146.157	0.333868	0.999997	1.76866	1.76866	5.58614	3.15841	0.613918	0.999915	2.70719	2.70719	3.15841	1.16667	0.440082	0.478083	0.166334	-6.01201	3.15841	18.9884	0.184566	0.999997	4.78809	4.78809	5.58614	1.16667	0.962144	0.966665	0.294187	-3.3992	5.58614	18.9884	0.261845	0.306567	0.0614415	-16.2756	1.16667	18.9884	0.489447	0.545316
Elmod3	75.5365	0.475057	0.999997	1.76751	1.76751	3.22081	1.82223	0.594674	0.999915	1.23611	1.23611	1.82223	1.47417	0.0456766	0.0659348	0.234807	-4.25881	1.82223	7.76054	0.255791	0.999997	2.18483	2.18483	3.22081	1.47417	0.154193	0.189267	0.415024	-2.4095	3.22081	7.76054	0.025977	0.0432455	0.189957	-5.26435	1.47417	7.76054	0.11891	0.165083
Acap3	375.206	0.067298	0.999997	1.76603	1.76603	12.8768	7.2914	0.112897	0.999915	0.526507	-1.89931	7.2914	13.8486	0.00443643	0.0148169	0.185186	-5.39996	7.2914	39.3733	0.924712	0.999997	0.929827	-1.07547	12.8768	13.8486	0.140544	0.174496	0.327045	-3.05768	12.8768	39.3733	0.144811	0.182509	0.351727	-2.84312	13.8486	39.3733	0.0304348	0.0603448
Rangap1	499.661	0.201017	0.999997	1.76486	1.76486	23.3841	13.2498	0.929194	0.999915	1.33198	1.33198	13.2498	9.94746	0.0111429	0.0231205	0.294054	-3.40073	13.2498	45.0592	0.292525	0.999997	2.35076	2.35076	23.3841	9.94746	0.116553	0.148334	0.518963	-1.92692	23.3841	45.0592	0.0223304	0.038569	0.220764	-4.52972	9.94746	45.0592	0.0527472	0.0880896
Hps4	249.066	0.201405	0.999997	1.76453	1.76453	10.6831	6.05436	0.174111	0.999915	0.581959	-1.71834	6.05436	10.4034	0.110854	0.140835	0.328009	-3.0487	6.05436	18.4579	0.840069	0.999997	1.02688	1.02688	10.6831	10.4034	0.5958	0.629843	0.57878	-1.72777	10.6831	18.4579	0.7484	0.776326	0.563629	-1.77422	10.4034	18.4579	0.317992	0.378285
Ret	231.959	0.79029	0.999997	1.7629	1.7629	12.4021	7.03506	0.862188	0.999915	2.73475	2.73475	7.03506	2.57247	0.274585	0.313349	0.370261	-2.7008	7.03506	19.0003	0.68658	0.999997	4.8211	4.8211	12.4021	2.57247	0.201715	0.239794	0.652733	-1.53202	12.4021	19.0003	0.391401	0.437865	0.135391	-7.38601	2.57247	19.0003	0.609512	0.655606
Fryl	564.142	0.202049	0.999997	1.76129	1.76129	14.3776	8.16307	0.2292	0.999915	0.516012	-1.93794	8.16307	15.8195	0.149542	0.18273	0.102327	-9.77256	8.16307	79.7741	0.96714	0.999997	0.90885	-1.10029	14.3776	15.8195	0.711489	0.738488	0.180229	-5.54851	14.3776	79.7741	0.756682	0.783906	0.198304	-5.04276	15.8195	79.7741	0.392732	0.452737
Prkcd	1242.42	0.840358	0.999997	1.76095	1.76095	64.101	36.4013	0.714305	0.999915	2.86709	2.86709	36.4013	12.6963	0.0496886	0.0705782	0.33166	-3.01513	36.4013	109.755	0.85808	0.999997	5.04881	5.04881	64.101	12.6963	0.0389606	0.0588179	0.584038	-1.71222	64.101	109.755	0.0379345	0.0584843	0.115678	-8.64465	12.6963	109.755	0.128412	0.175776
Afap1l1	152.604	0.126802	0.999997	1.75954	1.75954	6.74838	3.8353	0.197907	0.999915	0.759132	-1.31729	3.8353	5.05222	0.0865003	0.113512	0.310411	-3.22154	3.8353	12.3556	0.912303	0.999997	1.33573	1.33573	6.74838	5.05222	0.660472	0.690716	0.546181	-1.83089	6.74838	12.3556	0.612906	0.650629	0.408902	-2.44557	5.05222	12.3556	0.256488	0.314511
Gm14679	80.4662	0.0632928	0.999997	1.7586	1.7586	3.91005	2.22339	0.102464	0.999915	0.608799	-1.64258	2.22339	3.65209	0.125178	0.156531	0.521668	-1.91693	2.22339	4.26207	0.943527	0.999997	1.07064	1.07064	3.91005	3.65209	0.952746	0.958167	0.917406	-1.09003	3.91005	4.26207	0.994841	0.99546	0.85688	-1.16702	3.65209	4.26207	0.186674	0.240397
Rab2b	133.147	0.276992	0.999997	1.7584	1.7584	7.45638	4.24043	0.625446	0.999915	3.51477	3.51477	4.24043	1.20646	0.152133	0.185459	0.413732	-2.41702	4.24043	10.2492	0.619006	0.999997	6.18038	6.18038	7.45638	1.20646	0.600734	0.634514	0.727508	-1.37455	7.45638	10.2492	0.359553	0.406039	0.117712	-8.49528	1.20646	10.2492	0.473168	0.530134
Gpatch2	168.164	0.411352	0.999997	1.75808	1.75808	5.49996	3.12839	0.166567	0.999915	0.386235	-2.5891	3.12839	8.0997	0.056452	0.0785826	0.195102	-5.12553	3.12839	16.0346	0.519237	0.999997	0.679033	-1.47268	5.49996	8.0997	0.213351	0.252087	0.343005	-2.91541	5.49996	16.0346	0.536923	0.579279	0.505137	-1.97966	8.0997	16.0346	0.226533	0.282715
Rn18s-rs5	137297	0.105341	0.999997	1.75791	1.75791	6210.88	3533.11	0.310489	0.999915	0.629789	-1.58783	3533.11	5609.99	0.0378356	0.0565389	0.376806	-2.65389	3533.11	9376.47	0.632102	0.999997	1.10711	1.10711	6210.88	5609.99	0.449077	0.489007	0.66239	-1.50968	6210.88	9376.47	0.265394	0.31033	0.598305	-1.67139	5609.99	9376.47	0.159869	0.211106
Pih1d1	276.675	0.102663	0.999997	1.75746	1.75746	12.6663	7.20717	0.666203	0.999915	0.859263	-1.16379	7.20717	8.38762	0.0509061	0.0720131	0.326061	-3.06691	7.20717	22.1037	0.290607	0.999997	1.51012	1.51012	12.6663	8.38762	0.544265	0.580889	0.57304	-1.74508	12.6663	22.1037	0.143189	0.180791	0.379466	-2.63528	8.38762	22.1037	0.160852	0.212148
Phlpp1	1020.98	0.0787863	0.999997	1.75663	1.75663	23.5708	13.4182	0.0784599	0.999915	0.338003	-2.95856	13.4182	39.6984	0.496383	0.533003	0.0975602	-10.2501	13.4182	137.537	0.868006	0.999997	0.593746	-1.68422	23.5708	39.6984	0.0392081	0.0591039	0.171377	-5.83508	23.5708	137.537	0.0390411	0.0598464	0.288637	-3.46456	39.6984	137.537	0.0680545	0.106353
Fuom	962.883	0.273177	0.999997	1.75554	1.75554	38.1701	21.7426	0.376167	0.999915	0.551044	-1.81474	21.7426	39.4571	0.745084	0.768507	0.268041	-3.73077	21.7426	81.1166	0.909841	0.999997	0.967382	-1.03372	38.1701	39.4571	0.224843	0.263891	0.470558	-2.12514	38.1701	81.1166	0.297294	0.342872	0.486424	-2.05582	39.4571	81.1166	0.50034	0.555228
Ikbkb	159.021	0.146978	0.999997	1.75517	1.75517	4.02531	2.2934	0.309805	0.999915	0.75514	-1.32426	2.2934	3.03706	0.0130837	0.0256442	0.0942709	-10.6077	2.2934	24.3278	0.753001	0.999997	1.3254	1.3254	4.02531	3.03706	0.172422	0.208777	0.165461	-6.0437	4.02531	24.3278	0.125124	0.160614	0.124839	-8.01032	3.03706	24.3278	0.0846043	0.125659
2410080I02Rik	127.175	0.0489353	0.999997	1.75411	1.75411	6.55317	3.73589	0.773066	0.999915	1.30293	1.30293	3.73589	2.86729	0.00489933	0.015316	0.403021	-2.48126	3.73589	9.26973	0.045059	0.999997	2.28549	2.28549	6.55317	2.86729	0.189494	0.226959	0.706943	-1.41454	6.55317	9.26973	0.00521115	0.0146441	0.309318	-3.23292	2.86729	9.26973	0.0105693	0.0353402
Rpusd4	81.367	0.814245	0.999997	1.75343	1.75343	2.55351	1.4563	0.795994	0.999915	0.422375	-2.36756	1.4563	3.44787	0.02361	0.0390362	0.168345	-5.94019	1.4563	8.65068	0.964818	0.999997	0.740604	-1.35025	2.55351	3.44787	0.0399535	0.060053	0.29518	-3.38777	2.55351	8.65068	0.0576587	0.082764	0.398567	-2.50899	3.44787	8.65068	0.111606	0.156634
Pced1b	158.038	0.0908042	0.999997	1.75201	1.75201	6.01801	3.43491	0.274533	0.999915	1.12936	1.12936	3.43491	3.04147	0.0379095	0.0566147	0.187634	-5.32952	3.43491	18.3064	0.638745	0.999997	1.97865	1.97865	6.01801	3.04147	0.489155	0.52793	0.328738	-3.04194	6.01801	18.3064	0.295398	0.340904	0.166142	-6.01894	3.04147	18.3064	0.151391	0.201696
Enoph1	264.329	0.509534	0.999997	1.75169	1.75169	11.3406	6.4741	0.358587	0.999915	1.53011	1.53011	6.4741	4.23112	0.00712864	0.0179688	0.231225	-4.32479	6.4741	27.9991	0.147064	0.999997	2.68028	2.68028	11.3406	4.23112	0.0277656	0.0450759	0.405033	-2.46893	11.3406	27.9991	0.00208341	0.00978482	0.151116	-6.61742	4.23112	27.9991	0.0137684	0.0395267
Cbs	1806.74	0.0236887	0.999997	1.75155	1.75155	67.4568	38.5126	0.884958	0.999915	0.953048	-1.04926	38.5126	40.4099	6.13341e-06	0.0124548	0.186866	-5.35143	38.5126	206.097	0.0318857	0.999997	1.66931	1.66931	67.4568	40.4099	0.00085931	0.0140159	0.327305	-3.05525	67.4568	206.097	1.50048e-05	0.00633112	0.196072	-5.10017	40.4099	206.097	2.79645e-05	0.0250222
Rfc3	630.691	0.196779	0.999997	1.75135	1.75135	10.2087	5.82901	0.354649	0.999915	0.935234	-1.06925	5.82901	6.23268	0.0132428	0.0258432	0.0484304	-20.6482	5.82901	120.359	0.799298	0.999997	1.63793	1.63793	10.2087	6.23268	0.136102	0.169691	0.0848187	-11.7898	10.2087	120.359	0.109308	0.142544	0.0517842	-19.3109	6.23268	120.359	0.0892312	0.131064
Arhgap26	64.5754	0.0929699	0.999997	1.74924	1.74924	3.00277	1.71662	0.223759	0.999915	0.569516	-1.75588	1.71662	3.01417	0.317985	0.357237	0.465454	-2.14844	1.71662	3.68805	0.73967	0.999997	0.996221	-1.00379	3.00277	3.01417	0.653225	0.683909	0.814191	-1.22821	3.00277	3.68805	0.896257	0.90928	0.81728	-1.22357	3.01417	3.68805	0.34935	0.409991
XLOC_025231	191973	0.330014	0.999997	1.74717	1.74717	7960.21	4556.06	0.643047	0.999915	0.864305	-1.157	4556.06	5271.36	0.0128851	0.0253883	0.248132	-4.03011	4556.06	18361.5	0.675858	0.999997	1.51009	1.51009	7960.21	5271.36	0.0801431	0.107138	0.433529	-2.30665	7960.21	18361.5	0.0493267	0.0726804	0.287088	-3.48325	5271.36	18361.5	0.0815951	0.122103
Ndufa5	1690.59	0.281952	0.999997	1.74641	1.74641	80.496	46.0923	0.422305	0.999915	0.561853	-1.77983	46.0923	82.0363	0.275674	0.31445	0.529495	-1.88859	46.0923	87.0496	0.859159	0.999997	0.981224	-1.01914	80.496	82.0363	0.0583387	0.0819362	0.924714	-1.08142	80.496	87.0496	0.100997	0.133205	0.942408	-1.06111	82.0363	87.0496	0.226388	0.282569
Ccdc23	137.658	0.762703	0.999997	1.7462	1.7462	4.76561	2.72913	0.0846967	0.999915	1.60279	1.60279	2.72913	1.70274	0.36587	0.405227	0.147617	-6.7743	2.72913	18.4879	0.0551304	0.999997	2.79879	2.79879	4.76561	1.70274	0.522313	0.559961	0.257769	-3.87945	4.76561	18.4879	0.027016	0.0445917	0.0921	-10.8578	1.70274	18.4879	0.116777	0.162609
XLOC_020229	210.815	0.0983031	0.999997	1.74557	1.74557	7.85252	4.49855	0.49116	0.999915	0.699865	-1.42885	4.49855	6.42774	0.000890645	0.0130731	0.205131	-4.87493	4.49855	21.9301	0.405482	0.999997	1.22166	1.22166	7.85252	6.42774	0.0275123	0.0447419	0.358071	-2.79274	7.85252	21.9301	0.00768376	0.0183771	0.293101	-3.41179	6.42774	21.9301	0.00729807	0.0320291
Btbd9	235.763	0.313521	0.999997	1.74528	1.74528	10.497	6.01448	0.559485	0.999915	1.09037	1.09037	6.01448	5.51602	0.429642	0.467977	0.277842	-3.59916	6.01448	21.6471	0.740376	0.999997	1.903	1.903	10.497	5.51602	0.116362	0.148118	0.484914	-2.06222	10.497	21.6471	0.229218	0.272811	0.254816	-3.9244	5.51602	21.6471	0.405862	0.465434
Bcas1	900.469	0.808511	0.999997	1.74528	1.74528	41.2989	23.6633	0.658714	0.999915	1.99727	1.99727	23.6633	11.8478	0.277194	0.315996	0.260873	-3.83328	23.6633	90.7079	0.520821	0.999997	3.48579	3.48579	41.2989	11.8478	0.210344	0.24891	0.455296	-2.19637	41.2989	90.7079	0.530244	0.572863	0.130615	-7.6561	11.8478	90.7079	0.601176	0.647916
Ormdl3	1020.96	0.197823	0.999997	1.74409	1.74409	18.0005	10.3209	0.145151	0.999915	0.958641	-1.04314	10.3209	10.7661	0.000149362	0.0130731	0.0544236	-18.3744	10.3209	189.64	0.768274	0.999997	1.67195	1.67195	18.0005	10.7661	0.00249128	0.0142476	0.0949193	-10.5353	18.0005	189.64	0.00758132	0.0182133	0.0567716	-17.6144	10.7661	189.64	0.00164714	0.0291749
Dnaaf3	80.6652	0.284095	0.999997	1.74369	1.74369	2.56668	1.47198	0.178518	0.999915	0.578698	-1.72802	1.47198	2.54361	0.00106053	0.0130731	0.154116	-6.48862	1.47198	9.55113	0.704574	0.999997	1.00907	1.00907	2.56668	2.54361	0.010403	0.0230299	0.268731	-3.72119	2.56668	9.55113	0.0319351	0.0508844	0.266315	-3.75495	2.54361	9.55113	0.00988866	0.0345476
Ccdc167	77.1741	0.291433	0.999997	1.74339	1.74339	1.58621	0.909841	0.718047	0.999915	0.54152	-1.84665	0.909841	1.68016	0.000645009	0.0130731	0.0722224	-13.8461	0.909841	12.5978	0.554446	0.999997	0.944083	-1.05923	1.58621	1.68016	0.00632759	0.0180283	0.125912	-7.94205	1.58621	12.5978	0.00301573	0.0112671	0.13337	-7.49795	1.68016	12.5978	0.00473443	0.0299874
Slc9a2	352.568	0.0485993	0.999997	1.74277	1.74277	13.0984	7.51584	0.996608	0.999915	1.54258	1.54258	7.51584	4.87224	0.000396526	0.0130731	0.170436	-5.8673	7.51584	44.0977	0.0788265	0.999997	2.68837	2.68837	13.0984	4.87224	0.0255168	0.0422334	0.297031	-3.36665	13.0984	44.0977	0.0009496	0.00783833	0.110487	-9.0508	4.87224	44.0977	0.00175863	0.0291749
Pus10	313.793	0.267508	0.999997	1.74249	1.74249	9.96021	5.71609	0.866771	0.999915	1.61697	1.61697	5.71609	3.53505	0.0201698	0.0347773	0.126555	-7.9017	5.71609	45.1668	0.409351	0.999997	2.81756	2.81756	9.96021	3.53505	0.143123	0.17739	0.220521	-4.53472	9.96021	45.1668	0.0431158	0.0649538	0.0782666	-12.7768	3.53505	45.1668	0.0985965	0.141679
Pigo	122.431	0.185938	0.999997	1.74094	1.74094	3.54456	2.036	0.50446	0.999915	1.6876	1.6876	2.036	1.20645	0.0395091	0.0584966	0.108156	-9.24589	2.036	18.8246	0.589134	0.999997	2.93801	2.93801	3.54456	1.20645	0.319441	0.360874	0.188294	-5.31085	3.54456	18.8246	0.167269	0.207064	0.0640888	-15.6033	1.20645	18.8246	0.189286	0.243249
Pla2g7	2304.86	0.682574	0.999997	1.74068	1.74068	95.3357	54.7691	0.72157	0.999915	0.475538	-2.10288	54.7691	115.173	0.0150251	0.0281416	0.351368	-2.84602	54.7691	155.874	0.988256	0.999997	0.827763	-1.20808	95.3357	115.173	0.00806372	0.0200805	0.611622	-1.635	95.3357	155.874	0.0127413	0.0256587	0.738885	-1.35339	115.173	155.874	0.0345965	0.0654661
Ndst4	96.6587	0.148951	0.999997	1.74022	1.74022	4.3871	2.52101	0.604569	0.999915	1.08716	1.08716	2.52101	2.31891	0.00581128	0.0163418	0.294973	-3.39014	2.52101	8.54658	0.0808001	0.999997	1.89189	1.89189	4.3871	2.31891	0.0908314	0.119452	0.513317	-1.94811	4.3871	8.54658	0.00387219	0.0126333	0.271326	-3.68561	2.31891	8.54658	0.0145358	0.040483
Ubxn6	99.7272	0.276724	0.999997	1.73904	1.73904	3.09813	1.78151	0.181329	0.999915	0.339929	-2.94179	1.78151	5.24085	0.0135206	0.0261799	0.189604	-5.27416	1.78151	9.39599	0.722616	0.999997	0.59115	-1.69162	3.09813	5.24085	0.100317	0.130141	0.329729	-3.0328	3.09813	9.39599	0.209851	0.25235	0.557775	-1.79284	5.24085	9.39599	0.0875816	0.129103
Gm12903	80.1673	0.271434	0.999997	1.73851	1.73851	3.1018	1.78417	0.373399	0.999915	0.529576	-1.8883	1.78417	3.36905	0.0633344	0.0867688	0.261072	-3.83037	1.78417	6.83402	0.911002	0.999997	0.920676	-1.08616	3.1018	3.36905	0.335479	0.37707	0.453877	-2.20324	3.1018	6.83402	0.319481	0.365551	0.492982	-2.02847	3.36905	6.83402	0.289105	0.348723
Zc3hc1	342.843	0.875416	0.999997	1.73834	1.73834	17.3399	9.975	0.949891	0.999915	1.39617	1.39617	9.975	7.14456	0.131247	0.163066	0.376626	-2.65516	9.975	26.4852	0.841709	0.999997	2.42701	2.42701	17.3399	7.14456	0.110771	0.141916	0.654704	-1.52741	17.3399	26.4852	0.182066	0.222801	0.269757	-3.70704	7.14456	26.4852	0.376243	0.436592
Gm33707	235.026	0.130489	0.999997	1.73809	1.73809	9.21865	5.3039	0.917661	0.999915	0.905325	-1.10458	5.3039	5.85856	0.0379015	0.0566147	0.214795	-4.65561	5.3039	24.6929	0.150322	0.999997	1.57354	1.57354	9.21865	5.85856	0.394726	0.435735	0.373333	-2.67858	9.21865	24.6929	0.0468635	0.0696349	0.237257	-4.21484	5.85856	24.6929	0.098716	0.141818
Cfap69	486.274	0.122125	0.999997	1.73792	1.73792	19.7615	11.3707	0.63275	0.999915	0.671121	-1.49004	11.3707	16.9429	0.00434052	0.0147008	0.26403	-3.78744	11.3707	43.066	0.351278	0.999997	1.16636	1.16636	19.7615	16.9429	0.0855856	0.113451	0.458865	-2.17929	19.7615	43.066	0.0202202	0.0357129	0.393417	-2.54183	16.9429	43.066	0.0273948	0.0565977
XLOC_010349	107.37	0.179696	0.999997	1.73679	1.73679	3.1154	1.79377	0.773708	0.999915	0.896368	-1.11561	1.79377	2.00116	0.000546205	0.0130731	0.117227	-8.53044	1.79377	15.3017	0.146002	0.999997	1.5568	1.5568	3.1154	2.00116	0.00955707	0.0219213	0.203599	-4.91162	3.1154	15.3017	0.000706867	0.00755276	0.13078	-7.64641	2.00116	15.3017	0.00231485	0.0291749
XLOC_021467	224.759	0.182155	0.999997	1.73493	1.73493	5.81941	3.35425	0.252372	0.999915	0.453738	-2.20391	3.35425	7.39249	0.000477884	0.0130731	0.111598	-8.96073	3.35425	30.0566	0.941622	0.999997	0.787206	-1.27032	5.81941	7.39249	0.00831144	0.020371	0.193615	-5.16489	5.81941	30.0566	0.0110377	0.0232718	0.245952	-4.06583	7.39249	30.0566	0.00494543	0.0300839
XLOC_038151	260.38	0.0417387	0.999997	1.73315	1.73315	10.6223	6.12891	0.964306	0.999915	0.972926	-1.02783	6.12891	6.29946	0.000231636	0.0130731	0.232386	-4.30319	6.12891	26.3739	0.0631865	0.999997	1.68622	1.68622	10.6223	6.29946	0.0180367	0.0329142	0.402758	-2.48288	10.6223	26.3739	0.000526378	0.00718158	0.238852	-4.18669	6.29946	26.3739	0.000992651	0.0291749
Grhl1	400.989	0.56702	0.999997	1.73226	1.73226	11.3513	6.55288	0.481315	0.999915	0.374115	-2.67298	6.55288	17.5157	0.2626	0.301178	0.144394	-6.92549	6.55288	45.3819	0.855746	0.999997	0.648066	-1.54305	11.3513	17.5157	0.123751	0.156345	0.250129	-3.99794	11.3513	45.3819	0.112077	0.145701	0.385962	-2.59093	17.5157	45.3819	0.360573	0.421075
Atp2a1	70.3147	0.947908	0.999997	1.732	1.732	4.18307	2.41516	0.834808	0.999915	1.21811	1.21811	2.41516	1.98272	0.347478	0.386986	0.818816	-1.22128	2.41516	2.94958	0.794344	0.999997	2.10977	2.10977	4.18307	1.98272	0.331798	0.373441	1.41819	1.41819	4.18307	2.94958	0.49276	0.536918	0.672202	-1.48765	1.98272	2.94958	0.763523	0.794672
D230025D16Rik	146.715	0.798551	0.999997	1.73078	1.73078	8.06727	4.66107	0.925687	0.999915	0.865134	-1.15589	4.66107	5.38768	0.0296641	0.0464789	0.716601	-1.39548	4.66107	6.50441	0.892673	0.999997	1.49736	1.49736	8.06727	5.38768	0.0511824	0.0734952	1.24028	1.24028	8.06727	6.50441	0.0529289	0.0770343	0.828312	-1.20728	5.38768	6.50441	0.129829	0.177406
Whrn	52.8648	0.0292597	0.999997	1.73065	1.73065	3.08961	1.78523	0.397394	0.999915	0.96483	-1.03645	1.78523	1.8503	0.510524	0.546403	0.926888	-1.07888	1.78523	1.92605	0.23167	0.999997	1.66979	1.66979	3.08961	1.8503	0.213686	0.252434	1.60412	1.60412	3.08961	1.92605	0.903072	0.915125	0.960675	-1.04093	1.8503	1.92605	0.167857	0.219878
Shank3	465.629	0.818524	0.999997	1.73013	1.73013	23.5095	13.5883	0.569595	0.999915	1.24073	1.24073	13.5883	10.9518	0.0573561	0.0796489	0.395016	-2.53155	13.5883	34.3994	0.45122	0.999997	2.14662	2.14662	23.5095	10.9518	0.0905547	0.11915	0.683427	-1.46321	23.5095	34.3994	0.0302458	0.0487876	0.318373	-3.14097	10.9518	34.3994	0.144813	0.194329
Ncaph2	488.146	0.265864	0.999997	1.72996	1.72996	13.4688	7.78559	0.474979	0.999915	0.897528	-1.11417	7.78559	8.67449	0.00966007	0.0211896	0.108055	-9.25452	7.78559	72.0519	0.100749	0.999997	1.55269	1.55269	13.4688	8.67449	0.079153	0.105972	0.186932	-5.34955	13.4688	72.0519	0.00419443	0.0131167	0.120392	-8.30619	8.67449	72.0519	0.0210682	0.0485505
Acsl4	689.797	0.0934779	0.999997	1.72978	1.72978	24.8909	14.3896	0.0639997	0.999915	0.361762	-2.76425	14.3896	39.7766	0.15402	0.187438	0.285565	-3.50183	14.3896	50.3901	0.72841	0.999997	0.625768	-1.59804	24.8909	39.7766	0.994699	0.995448	0.493964	-2.02444	24.8909	50.3901	0.757022	0.784205	0.789372	-1.26683	39.7766	50.3901	0.191253	0.245334
Crat	327.202	0.683472	0.999997	1.72956	1.72956	12.5732	7.26961	0.898244	0.999915	0.960358	-1.04128	7.26961	7.56969	0.0272207	0.043486	0.203084	-4.92406	7.26961	35.796	0.628223	0.999997	1.661	1.661	12.5732	7.56969	0.0608767	0.0849352	0.351247	-2.847	12.5732	35.796	0.0333558	0.0526542	0.211467	-4.72886	7.56969	35.796	0.110381	0.155322
XLOC_005930	156.781	0.0489952	0.999997	1.72954	1.72954	4.71861	2.72824	0.466592	0.999915	0.891828	-1.12129	2.72824	3.05916	0.000362638	0.0130731	0.125973	-7.93818	2.72824	21.6573	0.271798	0.999997	1.54246	1.54246	4.71861	3.05916	0.0234117	0.0395564	0.217877	-4.58975	4.71861	21.6573	0.00374888	0.0124127	0.141253	-7.07949	3.05916	21.6573	0.00290073	0.029482
XLOC_034883	129.112	0.179299	0.999997	1.72931	1.72931	4.76102	2.75313	0.667133	0.999915	0.830697	-1.20381	2.75313	3.31425	0.0974316	0.125902	0.192566	-5.19303	2.75313	14.2971	0.43023	0.999997	1.43653	1.43653	4.76102	3.31425	0.588602	0.623034	0.333006	-3.00295	4.76102	14.2971	0.238003	0.282022	0.231812	-4.31383	3.31425	14.2971	0.308028	0.36841
Hsp90b1	1184.48	0.270893	0.999997	1.72867	1.72867	47.6204	27.5475	0.545729	0.999915	0.383882	-2.60496	27.5475	71.7602	0.851901	0.86635	0.405174	-2.46807	27.5475	67.9892	0.691636	0.999997	0.663605	-1.50692	47.6204	71.7602	0.276084	0.316666	0.700412	-1.42773	47.6204	67.9892	0.495063	0.539024	1.05546	1.05546	71.7602	67.9892	0.610082	0.65615
Ankrd9	627.674	0.124477	0.999997	1.72737	1.72737	18.6918	10.821	0.586136	0.999915	1.05122	1.05122	10.821	10.2937	0.00851254	0.0197119	0.120637	-8.2893	10.821	89.6987	0.39004	0.999997	1.81584	1.81584	18.6918	10.2937	0.142572	0.176813	0.208385	-4.79881	18.6918	89.6987	0.0402896	0.061443	0.114759	-8.7139	10.2937	89.6987	0.050131	0.0848732
Fam189b	420.314	0.738036	0.999997	1.72602	1.72602	16.2707	9.42674	0.8965	0.999915	0.870333	-1.14899	9.42674	10.8312	0.333234	0.372561	0.213216	-4.69009	9.42674	44.2122	0.865559	0.999997	1.50221	1.50221	16.2707	10.8312	0.22614	0.265251	0.368015	-2.71728	16.2707	44.2122	0.321218	0.36725	0.244982	-4.08194	10.8312	44.2122	0.645352	0.688923
Gm19345	241.669	0.257998	0.999997	1.7255	1.7255	11.658	6.75628	0.774946	0.999915	0.794826	-1.25814	6.75628	8.50033	0.106816	0.136311	0.425519	-2.35007	6.75628	15.8778	0.463781	0.999997	1.37148	1.37148	11.658	8.50033	0.499086	0.537586	0.734234	-1.36196	11.658	15.8778	0.209989	0.252496	0.535361	-1.8679	8.50033	15.8778	0.354053	0.414761
Exosc5	194.441	0.456382	0.999997	1.72544	1.72544	10.4524	6.05781	0.565991	0.999915	0.522583	-1.91357	6.05781	11.5921	0.0127324	0.0252207	1.63153	1.63153	6.05781	3.71296	0.918892	0.999997	0.901683	-1.10904	10.4524	11.5921	0.00357418	0.01502	2.8151	2.8151	10.4524	3.71296	0.00717849	0.0176037	3.12205	3.12205	11.5921	3.71296	0.0183145	0.0450203
Ttll9	135.112	0.636662	0.999997	1.72451	1.72451	3.57737	2.07442	0.830273	0.999915	0.935753	-1.06866	2.07442	2.21685	0.412929	0.451526	0.100711	-9.92938	2.07442	20.5977	0.833841	0.999997	1.61372	1.61372	3.57737	2.21685	0.239248	0.279021	0.173678	-5.75778	3.57737	20.5977	0.354498	0.401071	0.107626	-9.29145	2.21685	20.5977	0.674914	0.715361
Sec61b	41.5576	0.138846	0.999997	1.72372	1.72372	1.38577	0.803942	0.181922	0.999915	0.563561	-1.77443	0.803942	1.42654	0.00100277	0.0130731	0.175792	-5.68854	0.803942	4.57326	0.987297	0.999997	0.971421	-1.02942	1.38577	1.42654	0.0218344	0.0375743	0.303016	-3.30016	1.38577	4.57326	0.0299068	0.0483122	0.311931	-3.20584	1.42654	4.57326	0.0100116	0.0346562
XLOC_017063	125.339	0.0202997	0.999997	1.72305	1.72305	6.0044	3.48476	0.419868	0.999915	0.76866	-1.30097	3.48476	4.53355	0.0037326	0.014086	0.425458	-2.35041	3.48476	8.19061	0.169173	0.999997	1.32444	1.32444	6.0044	4.53355	0.274223	0.314862	0.733083	-1.3641	6.0044	8.19061	0.0326493	0.0518089	0.553506	-1.80667	4.53355	8.19061	0.0152223	0.0413408
Slk	156.485	0.163037	0.999997	1.7225	1.7225	6.21164	3.60618	0.367213	0.999915	0.891305	-1.12195	3.60618	4.04596	0.133245	0.165227	0.225655	-4.43154	3.60618	15.9809	0.706597	0.999997	1.53527	1.53527	6.21164	4.04596	0.742417	0.766557	0.388691	-2.57274	6.21164	15.9809	0.526462	0.56913	0.253174	-3.94985	4.04596	15.9809	0.375341	0.435744
XLOC_034856	447.547	0.190141	0.999997	1.72248	1.72248	12.9109	7.49552	0.0844896	0.999915	0.371772	-2.68982	7.49552	20.1616	7.18934e-05	0.0130731	0.15266	-6.55052	7.49552	49.0995	0.57587	0.999997	0.640369	-1.5616	12.9109	20.1616	0.00127303	0.0140159	0.262953	-3.80296	12.9109	49.0995	0.00701708	0.017369	0.410628	-2.4353	20.1616	49.0995	0.000802849	0.0291749
Hist1h2be	88.693	0.0634156	0.999997	1.72233	1.72233	5.12785	2.97727	0.626968	0.999915	0.897592	-1.11409	2.97727	3.31696	0.763114	0.785117	0.960795	-1.04081	2.97727	3.09876	0.22339	0.999997	1.54595	1.54595	5.12785	3.31696	0.0690561	0.0943835	1.65481	1.65481	5.12785	3.09876	0.492973	0.537088	1.07041	1.07041	3.31696	3.09876	0.188669	0.242599
Slc25a1	340.285	0.816704	0.999997	1.7214	1.7214	12.5046	7.26422	0.0444006	0.999915	3.48427	3.48427	7.26422	2.08486	0.149961	0.183154	0.157734	-6.33979	7.26422	46.0536	0.0746174	0.999997	5.99784	5.99784	12.5046	2.08486	0.113187	0.144653	0.271524	-3.68292	12.5046	46.0536	0.00460231	0.0137453	0.0452703	-22.0896	2.08486	46.0536	0.0345943	0.0654661
Hes1	743.828	0.934846	0.999997	1.71974	1.71974	27.3835	15.9231	0.573861	0.999915	1.49625	1.49625	15.9231	10.642	0.0100559	0.0217	0.171424	-5.83349	15.9231	92.8871	0.535933	0.999997	2.57315	2.57315	27.3835	10.642	0.0135059	0.0270454	0.294804	-3.39208	27.3835	92.8871	0.00589283	0.0156859	0.114569	-8.72834	10.642	92.8871	0.0267756	0.0558412
Fuom	770.779	0.303261	0.999997	1.71861	1.71861	29.1506	16.9618	0.899203	0.999915	1.28598	1.28598	16.9618	13.1897	0.00294755	0.0133866	0.18584	-5.38096	16.9618	91.2706	0.30228	0.999997	2.2101	2.2101	29.1506	13.1897	0.0244436	0.0408819	0.319386	-3.131	29.1506	91.2706	0.00451417	0.0136111	0.144512	-6.91983	13.1897	91.2706	0.0141971	0.0400615
Daxx	86.1358	0.750862	0.999997	1.71743	1.71743	3.31173	1.9283	0.462332	0.999915	0.346413	-2.88673	1.9283	5.56649	0.279604	0.318352	0.391636	-2.55339	1.9283	4.92371	0.661022	0.999997	0.594941	-1.68084	3.31173	5.56649	0.421893	0.462452	0.672609	-1.48675	3.31173	4.92371	0.709683	0.74094	1.13055	1.13055	5.56649	4.92371	0.698221	0.736338
Notch1	216.906	0.843427	0.999997	1.71715	1.71715	9.65075	5.62022	0.916088	0.999915	0.695653	-1.4375	5.62022	8.07907	0.136627	0.168878	0.351299	-2.84658	5.62022	15.9984	0.942551	0.999997	1.19454	1.19454	9.65075	8.07907	0.108436	0.139268	0.603232	-1.65774	9.65075	15.9984	0.147604	0.185643	0.504992	-1.98023	8.07907	15.9984	0.361841	0.422219
Gcfc2	130.865	0.142933	0.999997	1.71704	1.71704	4.45357	2.59376	0.782299	0.999915	0.756052	-1.32266	2.59376	3.43066	0.00509132	0.0155257	0.167917	-5.95533	2.59376	15.4467	0.120776	0.999997	1.29817	1.29817	4.45357	3.43066	0.084718	0.112452	0.288319	-3.46838	4.45357	15.4467	0.00552579	0.0151526	0.222097	-4.50254	3.43066	15.4467	0.0170816	0.0435877
Gm15694	601.183	0.285468	0.999997	1.71689	1.71689	11.0538	6.43826	0.570636	0.999915	0.65204	-1.53365	6.43826	9.87402	0.0075402	0.0184421	0.0608919	-16.4225	6.43826	105.733	0.687136	0.999997	1.11948	1.11948	11.0538	9.87402	0.0595925	0.0834558	0.104545	-9.56527	11.0538	105.733	0.0379227	0.058472	0.0933867	-10.7082	9.87402	105.733	0.0529414	0.0882785
Pde9a	444.576	0.0923298	0.999997	1.71683	1.71683	17.0324	9.92081	0.937932	0.999915	1.16363	1.16363	9.92081	8.52574	0.000559877	0.0130731	0.195144	-5.12443	9.92081	50.8385	0.116766	0.999997	1.99776	1.99776	17.0324	8.52574	0.0193388	0.0344868	0.33503	-2.98481	17.0324	50.8385	0.00110266	0.00805529	0.167702	-5.96294	8.52574	50.8385	0.00260483	0.0293513
Chchd5	87.5192	0.558	0.999997	1.71682	1.71682	4.40653	2.56668	0.661874	0.999915	0.550277	-1.81727	2.56668	4.66435	0.0116673	0.0238191	0.800946	-1.24852	2.56668	3.20456	0.92572	0.999997	0.944726	-1.05851	4.40653	4.66435	0.00445723	0.0158907	1.37508	1.37508	4.40653	3.20456	0.00863754	0.0197825	1.45553	1.45553	4.66435	3.20456	0.0216458	0.0492209
XLOC_025383	106.616	0.240375	0.999997	1.7167	1.7167	4.32933	2.52189	0.364766	0.999915	0.399991	-2.50006	2.52189	6.30486	0.0943348	0.122496	0.409878	-2.43975	2.52189	6.15277	0.869372	0.999997	0.686665	-1.45631	4.32933	6.30486	0.481787	0.520713	0.703639	-1.42118	4.32933	6.15277	0.424591	0.470639	1.02472	1.02472	6.30486	6.15277	0.356778	0.417411
Pcgf1	263.576	0.123954	0.999997	1.71647	1.71647	8.29119	4.83038	0.175886	0.999915	0.499609	-2.00156	4.83038	9.66832	0.00644621	0.0171748	0.162978	-6.13579	4.83038	29.6382	0.958021	0.999997	0.857562	-1.1661	8.29119	9.66832	0.115529	0.147203	0.279746	-3.57467	8.29119	29.6382	0.128916	0.164975	0.326211	-3.0655	9.66832	29.6382	0.047104	0.0811842
Ptpro	239.835	0.700367	0.999997	1.71622	1.71622	8.47104	4.93586	0.775966	0.999915	1.02201	1.02201	4.93586	4.82957	0.0188404	0.0330753	0.168887	-5.92112	4.93586	29.2258	0.53845	0.999997	1.75399	1.75399	8.47104	4.82957	0.041828	0.0623461	0.289848	-3.45008	8.47104	29.2258	0.0179507	0.0327506	0.16525	-6.05143	4.82957	29.2258	0.0693743	0.107952
1110051M20Rik	1339.75	0.664146	0.999997	1.71546	1.71546	51.4459	29.9896	0.589178	0.999915	1.22306	1.22306	29.9896	24.5202	0.00868692	0.0199269	0.194386	-5.14441	29.9896	154.278	0.886292	0.999997	2.0981	2.0981	51.4459	24.5202	0.022265	0.0381222	0.333461	-2.99885	51.4459	154.278	0.0406552	0.061911	0.158935	-6.2919	24.5202	154.278	0.0525755	0.0878576
Kl	436.68	0.328535	0.999997	1.71539	1.71539	20.3175	11.8442	0.498565	0.999915	0.59332	-1.68543	11.8442	19.9626	0.0791128	0.105053	0.474289	-2.10842	11.8442	24.9726	0.832604	0.999997	1.01778	1.01778	20.3175	19.9626	0.33846	0.379939	0.813591	-1.22912	20.3175	24.9726	0.283025	0.328397	0.79938	-1.25097	19.9626	24.9726	0.345245	0.405937
Cdc7	268.382	0.368654	0.999997	1.71344	1.71344	10.8307	6.32104	0.480454	0.999915	0.419916	-2.38143	6.32104	15.0531	0.0790027	0.104939	0.378888	-2.6393	6.32104	16.6831	0.911206	0.999997	0.719501	-1.38985	10.8307	15.0531	0.306725	0.347988	0.649203	-1.54035	10.8307	16.6831	0.293585	0.339055	0.902296	-1.10828	15.0531	16.6831	0.350996	0.411717
Cbs	1139.12	0.275774	0.999997	1.71336	1.71336	35.7802	20.8831	0.774573	0.999915	1.52675	1.52675	20.8831	13.6782	0.0866724	0.113719	0.12788	-7.81981	20.8831	163.302	0.487264	0.999997	2.61586	2.61586	35.7802	13.6782	0.413502	0.454232	0.219104	-4.56403	35.7802	163.302	0.177397	0.217759	0.08376	-11.9389	13.6782	163.302	0.317437	0.377801
Scaper	419.823	0.835875	0.999997	1.71335	1.71335	15.9781	9.32563	0.863451	0.999915	1.51626	1.51626	9.32563	6.1504	0.975336	0.978279	0.184101	-5.43179	9.32563	50.6549	0.987466	0.999997	2.59789	2.59789	15.9781	6.1504	0.887934	0.89944	0.31543	-3.17028	15.9781	50.6549	0.906093	0.917828	0.121418	-8.23603	6.1504	50.6549	0.9961	0.996621
Pml	81.5756	0.666125	0.999997	1.71286	1.71286	4.51905	2.63831	0.851022	0.999915	1.77175	1.77175	2.63831	1.4891	0.468439	0.50559	0.493366	-2.02689	2.63831	5.34757	0.842077	0.999997	3.03476	3.03476	4.51905	1.4891	0.291385	0.332285	0.845067	-1.18334	4.51905	5.34757	0.412821	0.458757	0.278463	-3.59115	1.4891	5.34757	0.746727	0.779668
Prr5l	140.177	0.591538	0.999997	1.7117	1.7117	8.41335	4.91519	0.187489	0.999915	4.25068	4.25068	4.91519	1.15633	0.0955172	0.123757	0.543409	-1.84024	4.91519	9.04511	0.0852253	0.999997	7.2759	7.2759	8.41335	1.15633	0.222507	0.261582	0.930154	-1.07509	8.41335	9.04511	0.0121582	0.0248599	0.12784	-7.82225	1.15633	9.04511	0.0769413	0.116739
6330418K02Rik	232.535	0.618503	0.999997	1.71162	1.71162	11.9238	6.96638	0.164739	0.999915	2.25193	2.25193	6.96638	3.09352	0.0302802	0.0472868	0.357851	-2.79446	6.96638	19.4673	0.0789677	0.999997	3.85445	3.85445	11.9238	3.09352	0.0775852	0.104224	0.612506	-1.63264	11.9238	19.4673	0.00315751	0.011479	0.158909	-6.29292	3.09352	19.4673	0.0253873	0.0540442
Srgap2	665.462	0.392619	0.999997	1.7112	1.7112	16.3179	9.53594	0.573256	0.999915	1.81505	1.81505	9.53594	5.25382	0.00794728	0.0189806	0.0850133	-11.7629	9.53594	112.17	0.198535	0.999997	3.10592	3.10592	16.3179	5.25382	0.0431746	0.0640073	0.145475	-6.87403	16.3179	112.17	0.00472665	0.0139416	0.046838	-21.3502	5.25382	112.17	0.0233428	0.05133
Kctd13	3914.42	0.175604	0.999997	1.71118	1.71118	186.011	108.703	0.909943	0.999915	1.00431	1.00431	108.703	108.237	0.0237605	0.0392203	0.361881	-2.76334	108.703	300.384	0.27201	0.999997	1.71856	1.71856	186.011	108.237	0.23245	0.271922	0.619244	-1.61487	186.011	300.384	0.0451757	0.0675239	0.360328	-2.77525	108.237	300.384	0.0955419	0.138232
Galnt3	78.243	0.141227	0.999997	1.71107	1.71107	2.73832	1.60036	0.158597	0.999915	0.617403	-1.61969	1.60036	2.59208	0.00167551	0.0130731	0.19217	-5.20374	1.60036	8.32786	0.9434	0.999997	1.05642	1.05642	2.73832	2.59208	0.0337313	0.0524431	0.328815	-3.04123	2.73832	8.32786	0.0518888	0.0757945	0.311255	-3.2128	2.59208	8.32786	0.0156536	0.0418873
2900079G21Rik	428.642	0.115127	0.999997	1.71026	1.71026	19.7159	11.528	0.686682	0.999915	1.32196	1.32196	11.528	8.72038	0.0169338	0.0305905	0.29787	-3.35716	11.528	38.7014	0.0784776	0.999997	2.26089	2.26089	19.7159	8.72038	0.249844	0.290006	0.509436	-1.96296	19.7159	38.7014	0.0130128	0.0260529	0.225325	-4.43803	8.72038	38.7014	0.0363182	0.0676443
Gm37415	59.868	0.0809344	0.999997	1.70984	1.70984	1.71734	1.00439	0.379606	0.999915	0.791131	-1.26401	1.00439	1.26956	1.38139e-06	0.00844858	0.120057	-8.32937	1.00439	8.36593	0.462015	0.999997	1.3527	1.3527	1.71734	1.26956	5.48172e-05	0.0140159	0.205278	-4.87144	1.71734	8.36593	2.64695e-05	0.00633112	0.151754	-6.58962	1.26956	8.36593	1.39003e-05	0.0236151
Vps39	5240.71	0.380717	0.999997	1.70921	1.70921	193.089	112.97	0.877533	0.999915	0.811232	-1.23269	112.97	139.257	0.00391538	0.0142862	0.19741	-5.06559	112.97	572.26	0.52923	0.999997	1.38656	1.38656	193.089	139.257	0.0238496	0.0401498	0.337416	-2.9637	193.089	572.26	0.0100349	0.0217894	0.243346	-4.10937	139.257	572.26	0.0233436	0.05133
XLOC_003581	648416	0.2918	0.999997	1.70901	1.70901	28346.8	16586.7	0.189726	0.999915	0.580822	-1.7217	16586.7	28557.3	0.0551836	0.0771294	0.380195	-2.63023	16586.7	43626.9	0.71916	0.999997	0.99263	-1.00743	28346.8	28557.3	0.286359	0.327188	0.649756	-1.53904	28346.8	43626.9	0.48885	0.533037	0.654581	-1.5277	28557.3	43626.9	0.236115	0.292916
Tmem108	306.055	0.262027	0.999997	1.70818	1.70818	7.99981	4.68324	0.780569	0.999915	1.40753	1.40753	4.68324	3.32727	0.008864	0.0201817	0.0955985	-10.4604	4.68324	48.9886	0.464781	0.999997	2.40432	2.40432	7.99981	3.32727	0.0747855	0.101069	0.163299	-6.12372	7.99981	48.9886	0.0258698	0.0431179	0.0679192	-14.7234	3.32727	48.9886	0.0523443	0.0876322
Trpc3	230.625	0.628407	0.999997	1.70752	1.70752	9.34755	5.47435	0.732562	0.999915	4.3981	4.3981	5.47435	1.24471	0.00199478	0.0130731	0.190124	-5.25972	5.47435	28.7935	0.449235	0.999997	7.50984	7.50984	9.34755	1.24471	0.00610524	0.0177467	0.324641	-3.08033	9.34755	28.7935	0.00206571	0.00975814	0.0432287	-23.1328	1.24471	28.7935	0.00762569	0.032418
Neurod2	786.485	0.284162	0.999997	1.70616	1.70616	33.3579	19.5514	0.852597	0.999915	1.21843	1.21843	19.5514	16.0464	0.000958457	0.0130731	0.247223	-4.04493	19.5514	79.084	0.261297	0.999997	2.07884	2.07884	33.3579	16.0464	0.00946619	0.0217991	0.421803	-2.37077	33.3579	79.084	0.00144839	0.00870249	0.202903	-4.92845	16.0464	79.084	0.00457138	0.0298782
XLOC_010514	159.352	0.128475	0.999997	1.70613	1.70613	6.53361	3.8295	0.376641	0.999915	0.848156	-1.17903	3.8295	4.51509	0.0289106	0.0455738	0.253585	-3.94345	3.8295	15.1014	0.607896	0.999997	1.44706	1.44706	6.53361	4.51509	0.333797	0.375359	0.432649	-2.31134	6.53361	15.1014	0.182692	0.223442	0.298984	-3.34466	4.51509	15.1014	0.142279	0.191593
Timm44	708.241	0.359031	0.999997	1.70602	1.70602	22.7411	13.3299	0.946971	0.999915	0.836062	-1.19608	13.3299	15.9437	0.0145925	0.027583	0.14701	-6.80225	13.3299	90.6737	0.453659	0.999997	1.42634	1.42634	22.7411	15.9437	0.0811093	0.108245	0.250802	-3.98721	22.7411	90.6737	0.0271744	0.0447708	0.175836	-5.6871	15.9437	90.6737	0.0731757	0.112363
XLOC_028416	173.82	0.137495	0.999997	1.70559	1.70559	4.03015	2.36291	0.331063	0.999915	0.596721	-1.67583	2.36291	3.95982	0.000127257	0.0130731	0.0884104	-11.3109	2.36291	26.7265	0.695102	0.999997	1.01776	1.01776	4.03015	3.95982	0.00321199	0.0146807	0.150792	-6.63164	4.03015	26.7265	0.0023941	0.0102865	0.148161	-6.74943	3.95982	26.7265	0.00133902	0.0291749
Pex11b	908.277	0.250364	0.999997	1.7055	1.7055	27.7696	16.2824	0.741037	0.999915	0.803167	-1.24507	16.2824	20.2727	0.00409191	0.0144535	0.135049	-7.40474	16.2824	120.567	0.479796	0.999997	1.3698	1.3698	27.7696	20.2727	0.0406111	0.0608625	0.230325	-4.34169	27.7696	120.567	0.0145819	0.0282154	0.168145	-5.94725	20.2727	120.567	0.0269134	0.0560063
XLOC_042337	130.717	0.345376	0.999997	1.70476	1.70476	5.21615	3.05976	0.760555	0.999915	0.699365	-1.42987	3.05976	4.37506	0.0111053	0.0230834	0.255774	-3.9097	3.05976	11.9627	0.58612	0.999997	1.19225	1.19225	5.21615	4.37506	0.067168	0.0922456	0.436034	-2.2934	5.21615	11.9627	0.0329094	0.0521191	0.365724	-2.7343	4.37506	11.9627	0.066599	0.104613
Ddx55	72.7384	0.610067	0.999997	1.70473	1.70473	4.26806	2.50366	0.472188	0.999915	1.73662	1.73662	2.50366	1.44168	0.289591	0.328536	0.640965	-1.56015	2.50366	3.90607	0.255205	0.999997	2.96047	2.96047	4.26806	1.44168	0.151653	0.186524	1.09267	1.09267	4.26806	3.90607	0.715031	0.745657	0.369087	-2.70939	1.44168	3.90607	0.441976	0.500708
Plekhd1	351.723	0.732939	0.999997	1.7043	1.7043	3.92936	2.30556	0.822596	0.999915	1.02853	1.02853	2.30556	2.24161	0.00196668	0.0130731	0.031308	-31.9407	2.30556	73.6413	0.603976	0.999997	1.75292	1.75292	3.92936	2.24161	0.00458422	0.0159865	0.0533581	-18.7413	3.92936	73.6413	0.00257876	0.0105799	0.0304396	-32.852	2.24161	73.6413	0.0079134	0.0327016
Cct3	252.685	0.138097	0.999997	1.70398	1.70398	7.07952	4.1547	0.232668	0.999915	0.423073	-2.36366	4.1547	9.82029	0.00727299	0.0181587	0.137585	-7.26825	4.1547	30.1974	0.869057	0.999997	0.720908	-1.38714	7.07952	9.82029	0.115886	0.147597	0.234441	-4.26546	7.07952	30.1974	0.108222	0.141393	0.325203	-3.075	9.82029	30.1974	0.0533642	0.0887908
XLOC_044237	5752.88	0.34166	0.999997	1.70356	1.70356	179.163	105.17	0.158453	0.999915	2.32384	2.32384	105.17	45.2569	0.00301934	0.0134582	0.122608	-8.15608	105.17	857.774	0.0332066	0.999997	3.95879	3.95879	179.163	45.2569	0.0216099	0.0372959	0.208869	-4.78768	179.163	857.774	0.000329272	0.00694484	0.0527609	-18.9534	45.2569	857.774	0.00271731	0.029359
Clybl	564.769	0.492197	0.999997	1.70323	1.70323	19.6071	11.5118	0.483897	0.999915	0.583217	-1.71463	11.5118	19.7384	0.772905	0.794201	0.19451	-5.14112	11.5118	59.1833	0.940125	0.999997	0.993351	-1.00669	19.6071	19.7384	0.773342	0.795105	0.331295	-3.01846	19.6071	59.1833	0.738022	0.767043	0.333513	-2.99839	19.7384	59.1833	0.869867	0.887365
XLOC_028428	623.211	0.107287	0.999997	1.70295	1.70295	16.0781	9.44131	0.0242375	0.999915	0.340631	-2.93573	9.44131	27.7171	0.00896337	0.0203067	0.127349	-7.85241	9.44131	74.137	0.387733	0.999997	0.580076	-1.72391	16.0781	27.7171	0.166578	0.202481	0.21687	-4.61107	16.0781	74.137	0.574625	0.615073	0.373864	-2.67477	27.7171	74.137	0.0330448	0.0635897
Mtch2	384.207	0.57022	0.999997	1.70255	1.70255	12.5999	7.40061	0.338961	0.999915	0.711738	-1.40501	7.40061	10.3979	0.164369	0.198554	0.160175	-6.24318	7.40061	46.2033	0.662103	0.999997	1.21177	1.21177	12.5999	10.3979	0.361622	0.403077	0.272705	-3.66697	12.5999	46.2033	0.632833	0.669459	0.225047	-4.44351	10.3979	46.2033	0.516101	0.569966
Slitrk2	120.828	0.423075	0.999997	1.70252	1.70252	4.58435	2.69269	0.248196	0.999915	0.456752	-2.18937	2.69269	5.89529	0.420236	0.458909	0.285546	-3.50206	2.69269	9.42995	0.668107	0.999997	0.777628	-1.28596	4.58435	5.89529	0.154623	0.189696	0.486148	-2.05699	4.58435	9.42995	0.0933334	0.124515	0.625167	-1.59957	5.89529	9.42995	0.314307	0.374587
XLOC_017216	760.261	0.285224	0.999997	1.70151	1.70151	24.4918	14.3941	0.235723	0.999915	0.363342	-2.75222	14.3941	39.6159	0.28773	0.326643	0.208925	-4.78642	14.3941	68.8964	0.828328	0.999997	0.618231	-1.61752	24.4918	39.6159	0.874179	0.887	0.355488	-2.81304	24.4918	68.8964	0.966987	0.97137	0.575007	-1.73911	39.6159	68.8964	0.545	0.596518
XLOC_046648	121.35	0.78665	0.999997	1.70144	1.70144	2.89551	1.70179	0.189847	0.999915	0.323923	-3.08715	1.70179	5.2537	0.00623408	0.0169198	0.111231	-8.9903	1.70179	15.2996	0.29348	0.999997	0.551137	-1.81443	2.89551	5.2537	0.0120943	0.0252208	0.189253	-5.28393	2.89551	15.2996	0.117375	0.15175	0.343387	-2.91216	5.2537	15.2996	0.0315908	0.0616788
Atp6v0a1	1810.57	0.95854	0.999997	1.7014	1.7014	52.5609	30.8928	0.304024	0.999915	0.569777	-1.75507	30.8928	54.2191	0.815671	0.833329	0.133677	-7.48074	30.8928	231.101	0.33851	0.999997	0.969417	-1.03155	52.5609	54.2191	0.853302	0.868121	0.227437	-4.39682	52.5609	231.101	0.503737	0.547299	0.234612	-4.26236	54.2191	231.101	0.730738	0.765666
Hspa5	175.301	0.671861	0.999997	1.70124	1.70124	7.86187	4.62126	0.305569	0.999915	0.676035	-1.47921	4.62126	6.83583	0.238286	0.276213	0.376337	-2.65719	4.62126	12.2796	0.527042	0.999997	1.1501	1.1501	7.86187	6.83583	0.414855	0.455521	0.640239	-1.56192	7.86187	12.2796	0.8311	0.851168	0.556683	-1.79636	6.83583	12.2796	0.583145	0.631487
Sox8	144.12	0.833112	0.999997	1.70081	1.70081	9.61937	5.65577	0.0972107	0.999915	2.51983	2.51983	5.65577	2.24451	0.241269	0.279291	1.11359	1.11359	5.65577	5.07886	0.0743484	0.999997	4.28574	4.28574	9.61937	2.24451	0.190162	0.227663	1.894	1.894	9.61937	5.07886	0.710614	0.741709	0.441931	-2.2628	2.24451	5.07886	0.201455	0.256079
Ints8	131.643	0.26591	0.999997	1.70008	1.70008	4.92296	2.89572	0.0584493	0.999915	0.282936	-3.53437	2.89572	10.2345	0.930798	0.937821	0.507033	-1.97226	2.89572	5.7111	0.357205	0.999997	0.481015	-2.07894	4.92296	10.2345	0.400433	0.44127	0.861999	-1.16009	4.92296	5.7111	0.119732	0.154405	1.79204	1.79204	10.2345	5.7111	0.222564	0.278592
Zfp667	147.843	0.594252	0.999997	1.69816	1.69816	5.56828	3.27901	0.207525	0.999915	0.5713	-1.75039	3.27901	5.73957	0.04494	0.0650633	0.24318	-4.11218	3.27901	13.4839	0.438964	0.999997	0.970157	-1.03076	5.56828	5.73957	0.116014	0.147732	0.412958	-2.42155	5.56828	13.4839	0.407654	0.45379	0.425661	-2.34929	5.73957	13.4839	0.191908	0.245988
Fbxw2	291.223	0.919956	0.999997	1.69806	1.69806	14.1686	8.344	0.0781813	0.999915	2.28575	2.28575	8.344	3.65044	0.421635	0.460256	0.311812	-3.20706	8.344	26.7597	0.0723055	0.999997	3.88133	3.88133	14.1686	3.65044	0.481333	0.520314	0.529475	-1.88866	14.1686	26.7597	0.0306057	0.0492202	0.136416	-7.33054	3.65044	26.7597	0.133411	0.181441
Cpne6	927.098	0.152796	0.999997	1.69778	1.69778	40.9312	24.1087	0.54986	0.999915	0.851254	-1.17474	24.1087	28.3215	0.0166532	0.0302342	0.315042	-3.17418	24.1087	76.5255	0.478952	0.999997	1.44524	1.44524	40.9312	28.3215	0.19991	0.237805	0.53487	-1.86961	40.9312	76.5255	0.076431	0.104899	0.370092	-2.70203	28.3215	76.5255	0.0927255	0.134987
Asphd1	1533.45	0.163893	0.999997	1.6976	1.6976	65.6897	38.6957	0.586206	0.999915	0.833962	-1.19909	38.6957	46.3998	0.0244973	0.0401505	0.290916	-3.43742	38.6957	133.013	0.468671	0.999997	1.41573	1.41573	65.6897	46.3998	0.250499	0.290649	0.493858	-2.02487	65.6897	133.013	0.0953457	0.126702	0.348836	-2.86668	46.3998	133.013	0.123979	0.170878
XLOC_015817	137.458	0.0606961	0.999997	1.69688	1.69688	3.36925	1.98555	0.0257706	0.999915	0.393015	-2.54443	1.98555	5.0521	9.56254e-05	0.0130731	0.109204	-9.15721	1.98555	18.1821	0.563005	0.999997	0.6669	-1.49947	3.36925	5.0521	0.00559876	0.0171708	0.185306	-5.39648	3.36925	18.1821	0.0270058	0.0445784	0.277861	-3.59892	5.0521	18.1821	0.0010368	0.0291749
Gm14668	39.8491	0.114433	0.999997	1.6965	1.6965	1.55469	0.916408	0.753939	0.999915	1.20789	1.20789	0.916408	0.758688	0.000842395	0.0130731	0.205454	-4.86726	0.916408	4.4604	0.0922524	0.999997	2.04918	2.04918	1.55469	0.758688	0.0226456	0.0386073	0.348554	-2.86899	1.55469	4.4604	0.000996071	0.00789455	0.170094	-5.87909	0.758688	4.4604	0.00310202	0.0295019
XLOC_038097	35384.6	0.111221	0.999997	1.69556	1.69556	1565	923.001	0.235546	0.999915	0.592472	-1.68784	923.001	1557.88	0.0497206	0.0706171	0.39887	-2.50708	923.001	2314.04	0.780711	0.999997	1.00457	1.00457	1565	1557.88	0.51379	0.551694	0.676307	-1.47862	1565	2314.04	0.395995	0.442357	0.673231	-1.48537	1557.88	2314.04	0.189018	0.242987
Stxbp3	368.083	0.371748	0.999997	1.6955	1.6955	15.8222	9.33192	0.619522	0.999915	1.33688	1.33688	9.33192	6.98036	0.00783288	0.0188279	0.252606	-3.95874	9.33192	36.9426	0.208832	0.999997	2.26668	2.26668	15.8222	6.98036	0.045562	0.0668564	0.428292	-2.33486	15.8222	36.9426	0.00532212	0.0148238	0.188951	-5.29237	6.98036	36.9426	0.024704	0.0531481
Fam13c	645.46	0.272639	0.999997	1.69449	1.69449	23.4305	13.8275	0.0796047	0.999915	0.397272	-2.51717	13.8275	34.806	0.0565075	0.0786455	0.28105	-3.55809	13.8275	49.1993	0.432478	0.999997	0.673174	-1.4855	23.4305	34.806	0.307935	0.349205	0.476237	-2.0998	23.4305	49.1993	0.783658	0.808483	0.70745	-1.41353	34.806	49.1993	0.17104	0.223454
Cep41	96.1239	0.974516	0.999997	1.69379	1.69379	6.04889	3.57122	0.0593064	0.999915	4.66499	4.66499	3.57122	0.765537	0.617737	0.648019	0.668011	-1.49698	3.57122	5.34606	0.0621773	0.999997	7.9015	7.9015	6.04889	0.765537	0.607404	0.640696	1.13147	1.13147	6.04889	5.34606	0.230561	0.274245	0.143196	-6.98341	0.765537	5.34606	0.210097	0.265299
Rara	141.101	0.917597	0.999997	1.69357	1.69357	6.62355	3.911	0.974442	0.999915	1.23447	1.23447	3.911	3.16817	0.152048	0.185377	0.328605	-3.04316	3.911	11.9018	0.902401	0.999997	2.09066	2.09066	6.62355	3.16817	0.138886	0.172725	0.556516	-1.79689	6.62355	11.9018	0.197895	0.239829	0.266192	-3.75669	3.16817	11.9018	0.431117	0.490259
Myh15	141.934	0.599996	0.999997	1.69325	1.69325	4.87545	2.87935	0.463188	0.999915	0.514415	-1.94396	2.87935	5.59734	0.901766	0.911796	0.202826	-4.93033	2.87935	14.1961	0.799629	0.999997	0.871031	-1.14806	4.87545	5.59734	0.580271	0.615152	0.343435	-2.91176	4.87545	14.1961	0.462128	0.506973	0.394285	-2.53623	5.59734	14.1961	0.830422	0.853418
Hmgb1	93.6583	0.197875	0.999997	1.6926	1.6926	2.35038	1.38862	0.112339	0.999915	0.417178	-2.39706	1.38862	3.32861	0.0122779	0.0246267	0.112317	-8.90335	1.38862	12.3634	0.664808	0.999997	0.706116	-1.4162	2.35038	3.32861	0.12764	0.160673	0.190108	-5.26016	2.35038	12.3634	0.283868	0.329226	0.269231	-3.71428	3.32861	12.3634	0.0730911	0.112267
Capzb	819.998	0.880207	0.999997	1.69217	1.69217	20.5977	12.1723	0.693586	0.999915	0.124527	-8.0304	12.1723	97.7487	0.61622	0.646627	0.542848	-1.84214	12.1723	22.4231	0.605962	0.999997	0.210721	-4.74562	20.5977	97.7487	0.714246	0.740972	0.918592	-1.08862	20.5977	22.4231	0.430569	0.476385	4.35929	4.35929	97.7487	22.4231	0.878111	0.894522
Ache	2840.09	0.230633	0.999997	1.69184	1.69184	105.353	62.2711	0.264809	0.999915	0.616299	-1.62259	62.2711	101.041	0.0341443	0.0520556	0.226595	-4.41316	62.2711	274.813	0.980963	0.999997	1.04268	1.04268	105.353	101.041	0.243912	0.283832	0.383363	-2.6085	105.353	274.813	0.284079	0.329445	0.367671	-2.71983	101.041	274.813	0.181565	0.234867
Kbtbd6	34.8739	0.136215	0.999997	1.69128	1.69128	1.5911	0.94077	0.743278	0.999915	0.726054	-1.37731	0.94077	1.29573	0.0844412	0.111142	0.386697	-2.586	0.94077	2.43283	0.306717	0.999997	1.22796	1.22796	1.5911	1.29573	0.62809	0.660375	0.654012	-1.52902	1.5911	2.43283	0.184258	0.225159	0.532601	-1.87758	1.29573	2.43283	0.237937	0.294926
Kbtbd4	786.257	0.050584	0.999997	1.6908	1.6908	38.7416	22.9131	0.241988	0.999915	0.737079	-1.35671	22.9131	31.0864	0.187011	0.222426	0.519784	-1.92388	22.9131	44.082	0.51385	0.999997	1.24626	1.24626	38.7416	31.0864	0.705958	0.733344	0.878853	-1.13785	38.7416	44.082	0.826126	0.846642	0.705195	-1.41805	31.0864	44.082	0.226129	0.282315
Fastkd1	154.385	0.433533	0.999997	1.68991	1.68991	6.37996	3.77531	0.332839	0.999915	0.526743	-1.89846	3.77531	7.16728	0.78677	0.807146	0.345677	-2.89287	3.77531	10.9215	0.797672	0.999997	0.89015	-1.12341	6.37996	7.16728	0.699131	0.727092	0.584165	-1.71184	6.37996	10.9215	0.559739	0.600864	0.656254	-1.5238	7.16728	10.9215	0.752993	0.785352
Ndufaf1	525.061	0.611094	0.999997	1.6893	1.6893	19.3004	11.4251	0.94754	0.999915	1.32686	1.32686	11.4251	8.61058	0.220777	0.257892	0.178862	-5.59089	11.4251	63.8763	0.699382	0.999997	2.24147	2.24147	19.3004	8.61058	0.112213	0.143546	0.302152	-3.30959	19.3004	63.8763	0.240215	0.284334	0.134801	-7.41835	8.61058	63.8763	0.433917	0.492912
Gm14443	52.9107	0.127709	0.999997	1.68923	1.68923	1.70326	1.0083	0.25293	0.999915	0.618239	-1.6175	1.0083	1.63093	0.132596	0.164514	0.162848	-6.1407	1.0083	6.1917	0.798678	0.999997	1.04435	1.04435	1.70326	1.63093	0.828385	0.8455	0.275087	-3.63521	1.70326	6.1917	0.671198	0.705238	0.263406	-3.79642	1.63093	6.1917	0.325677	0.385986
Oscar	174.148	0.414753	0.999997	1.68748	1.68748	3.18247	1.88594	0.543838	0.999915	0.84866	-1.17833	1.88594	2.22225	0.529671	0.564623	0.0600274	-16.6591	1.88594	31.4179	0.894035	0.999997	1.43209	1.43209	3.18247	2.22225	0.950553	0.95621	0.101295	-9.87218	3.18247	31.4179	0.953473	0.959466	0.0707319	-14.1379	2.22225	31.4179	0.835181	0.85756
Cyp4v3	218.641	0.19938	0.999997	1.68734	1.68734	7.91135	4.68864	0.580836	0.999915	1.01878	1.01878	4.68864	4.60221	0.00110235	0.0130731	0.182542	-5.47818	4.68864	25.6852	0.537972	0.999997	1.71903	1.71903	7.91135	4.60221	0.0162493	0.0306163	0.308012	-3.24663	7.91135	25.6852	0.00709184	0.0174711	0.179177	-5.58107	4.60221	25.6852	0.00889882	0.0335296
Gm10226	617.88	0.222348	0.999997	1.68723	1.68723	24.6056	14.5835	0.092045	0.999915	0.380969	-2.62488	14.5835	38.2799	0.308133	0.347317	0.42402	-2.35838	14.5835	34.3933	0.548981	0.999997	0.642781	-1.55574	24.6056	38.2799	0.985615	0.987294	0.715418	-1.39778	24.6056	34.3933	0.588966	0.628159	1.113	1.113	38.2799	34.3933	0.343147	0.403749
Plekho2	426.6	0.248616	0.999997	1.68655	1.68655	8.46235	5.01754	0.111312	0.999915	0.40138	-2.49141	5.01754	12.5007	0.134856	0.167	0.0758168	-13.1897	5.01754	66.1798	0.573953	0.999997	0.676948	-1.47722	8.46235	12.5007	0.594358	0.628539	0.127869	-7.82051	8.46235	66.1798	0.99471	0.995381	0.18889	-5.29408	12.5007	66.1798	0.302211	0.362417
Skiv2l	81.9804	0.359708	0.999997	1.68527	1.68527	4.90953	2.91321	0.3001	0.999915	1.62287	1.62287	2.91321	1.79509	0.898947	0.909264	0.760002	-1.31579	2.91321	3.83316	0.0770228	0.999997	2.73497	2.73497	4.90953	1.79509	0.524089	0.561669	1.28081	1.28081	4.90953	3.83316	0.319236	0.365298	0.468307	-2.13535	1.79509	3.83316	0.348118	0.408749
Gm20405	1504.99	0.507012	0.999997	1.68477	1.68477	15.3825	9.13033	0.786207	0.999915	0.590917	-1.69229	9.13033	15.4511	0.0122823	0.0246338	0.029287	-34.1448	9.13033	311.753	0.745184	0.999997	0.995561	-1.00446	15.3825	15.4511	0.0456679	0.0669957	0.049342	-20.2667	15.3825	311.753	0.0337891	0.0531928	0.049562	-20.1767	15.4511	311.753	0.0708391	0.109596
Nxf1	2426.23	0.176702	0.999997	1.68442	1.68442	59.3654	35.2439	0.24829	0.999915	0.703392	-1.42168	35.2439	50.1056	0.0080061	0.0190712	0.0953702	-10.4855	35.2439	369.548	0.937014	0.999997	1.18481	1.18481	59.3654	50.1056	0.100701	0.130529	0.160643	-6.22497	59.3654	369.548	0.108947	0.142164	0.135586	-7.37539	50.1056	369.548	0.0594768	0.0961897
XLOC_034888	222.301	0.567276	0.999997	1.68432	1.68432	8.49799	5.04536	0.715907	0.999915	1.33368	1.33368	5.04536	3.78303	0.138201	0.170562	0.194921	-5.13029	5.04536	25.8842	0.392738	0.999997	2.24635	2.24635	8.49799	3.78303	0.316019	0.357444	0.328308	-3.04592	8.49799	25.8842	0.100239	0.132308	0.146152	-6.84219	3.78303	25.8842	0.352338	0.413038
Prim1	334.349	0.629349	0.999997	1.68406	1.68406	10.88	6.46055	0.455297	0.999915	3.77193	3.77193	6.46055	1.7128	0.0314128	0.0486826	0.130555	-7.6596	6.46055	49.4852	0.253964	0.999997	6.35217	6.35217	10.88	1.7128	0.0782229	0.104961	0.219863	-4.54828	10.88	49.4852	0.0120888	0.0247524	0.0346123	-28.8915	1.7128	49.4852	0.0692877	0.10785
Slc25a44	455.017	0.318137	0.999997	1.68406	1.68406	24.0169	14.2613	0.542809	0.999915	1.22459	1.22459	14.2613	11.6458	0.856789	0.870771	0.497862	-2.00859	14.2613	28.6451	0.76566	0.999997	2.06229	2.06229	24.0169	11.6458	0.512519	0.550542	0.838429	-1.19271	24.0169	28.6451	0.723142	0.753267	0.406553	-2.4597	11.6458	28.6451	0.759757	0.791327
Scai	58.645	0.0657174	0.999997	1.68338	1.68338	2.62353	1.55849	0.132161	0.999915	0.530726	-1.88421	1.55849	2.93653	0.0664892	0.0904788	0.4748	-2.10615	1.55849	3.28242	0.849222	0.999997	0.893413	-1.1193	2.62353	2.93653	0.775812	0.797322	0.799269	-1.25114	2.62353	3.28242	0.666211	0.700551	0.894624	-1.11779	2.93653	3.28242	0.161254	0.212605
Tada3	84.9102	0.594449	0.999997	1.68326	1.68326	5.53427	3.28782	0.992755	0.999915	1.62234	1.62234	3.28782	2.02659	0.163352	0.197419	1.35096	1.35096	3.28782	2.4337	0.63143	0.999997	2.73082	2.73082	5.53427	2.02659	0.0775658	0.104203	2.27402	2.27402	5.53427	2.4337	0.203972	0.246335	0.832722	-1.20088	2.02659	2.4337	0.337369	0.397854
Gemin8	190.028	0.759181	0.999997	1.68298	1.68298	9.33103	5.54434	0.71541	0.999915	1.46963	1.46963	5.54434	3.77262	0.634161	0.66354	0.360647	-2.7728	5.54434	15.3733	0.532788	0.999997	2.47336	2.47336	9.33103	3.77262	0.474591	0.513789	0.606962	-1.64755	9.33103	15.3733	0.900307	0.912784	0.2454	-4.07498	3.77262	15.3733	0.871572	0.888689
1700063K16Rik	312.168	0.112815	0.999997	1.68192	1.68192	14.4701	8.60332	0.0721657	0.999915	0.512312	-1.95194	8.60332	16.7931	0.358701	0.397964	0.592464	-1.68787	8.60332	14.5213	0.706203	0.999997	0.861666	-1.16054	14.4701	16.7931	0.65641	0.686954	0.996475	-1.00354	14.4701	14.5213	0.458612	0.503532	1.15645	1.15645	16.7931	14.5213	0.245612	0.302917
XLOC_025318	109.104	0.665568	0.999997	1.68188	1.68188	4.77558	2.83943	0.882624	0.999915	0.611964	-1.63408	2.83943	4.63986	0.103098	0.132207	0.381642	-2.62026	2.83943	7.44003	0.811105	0.999997	1.02925	1.02925	4.77558	4.63986	0.206193	0.244546	0.641877	-1.55793	4.77558	7.44003	0.16754	0.207357	0.623635	-1.6035	4.63986	7.44003	0.389239	0.449252
Txnl4b	243.614	0.119509	0.999997	1.68157	1.68157	3.44375	2.04794	0.0793983	0.999915	0.34357	-2.91062	2.04794	5.96076	0.125582	0.156952	0.0472635	-21.158	2.04794	43.3302	0.721182	0.999997	0.577737	-1.73089	3.44375	5.96076	0.82896	0.845945	0.0794769	-12.5823	3.44375	43.3302	0.912389	0.923228	0.137566	-7.26925	5.96076	43.3302	0.215303	0.270833
Ccdc17	168.387	0.228057	0.999997	1.68015	1.68015	5.21531	3.10407	0.168062	0.999915	1.7474	1.7474	3.10407	1.7764	0.00111107	0.0130731	0.126484	-7.90615	3.10407	24.5412	0.0216128	0.999997	2.93589	2.93589	5.21531	1.7764	0.0140788	0.0277887	0.212512	-4.70561	5.21531	24.5412	0.000141148	0.00685268	0.0723842	-13.8152	1.7764	24.5412	0.00107234	0.0291749
Tmem222	1743.47	0.732579	0.999997	1.67984	1.67984	64.1945	38.2147	0.179109	0.999915	2.17827	2.17827	38.2147	17.5436	0.944696	0.95054	0.169716	-5.8922	38.2147	225.168	0.112134	0.999997	3.65914	3.65914	64.1945	17.5436	0.726489	0.751837	0.285096	-3.50759	64.1945	225.168	0.276344	0.321524	0.0779132	-12.8348	17.5436	225.168	0.408135	0.467629
Rnf220	519.494	0.639841	0.999997	1.67972	1.67972	26.7882	15.948	0.875671	0.999915	1.11873	1.11873	15.948	14.2554	0.0702693	0.0947834	0.479221	-2.08672	15.948	33.279	0.572199	0.999997	1.87916	1.87916	26.7882	14.2554	0.155515	0.190653	0.804958	-1.2423	26.7882	33.279	0.074704	0.102875	0.428361	-2.33448	14.2554	33.279	0.247408	0.304897
Prkcq	172.122	0.68296	0.999997	1.6797	1.6797	4.93372	2.93726	0.524129	0.999915	0.465361	-2.14887	2.93726	6.31179	0.671794	0.698852	0.142363	-7.02431	2.93726	20.6322	0.793778	0.999997	0.781668	-1.27932	4.93372	6.31179	0.454761	0.494544	0.239127	-4.18188	4.93372	20.6322	0.356668	0.403228	0.305919	-3.26884	6.31179	20.6322	0.786551	0.814877
XLOC_046738	157.185	0.0804439	0.999997	1.67896	1.67896	5.71391	3.40324	0.60877	0.999915	0.864236	-1.15709	3.40324	3.93787	0.00165745	0.0130731	0.193717	-5.16216	3.40324	17.5681	0.275439	0.999997	1.45102	1.45102	5.71391	3.93787	0.0560144	0.0791696	0.325244	-3.07462	5.71391	17.5681	0.00937667	0.0208714	0.224149	-4.46132	3.93787	17.5681	0.0109637	0.0358961
Fbxl15	265.603	0.880664	0.999997	1.67869	1.67869	10.7347	6.3947	0.20025	0.999915	1.41959	1.41959	6.3947	4.50461	0.350796	0.390213	0.219036	-4.56546	6.3947	29.1948	0.169857	0.999997	2.38306	2.38306	10.7347	4.50461	0.428684	0.469273	0.367694	-2.71965	10.7347	29.1948	0.0595217	0.0849873	0.154295	-6.48109	4.50461	29.1948	0.269079	0.327735
Gm17732	142.897	0.100661	0.999997	1.67687	1.67687	6.56896	3.91738	0.173348	0.999915	0.631312	-1.584	3.91738	6.20515	0.080756	0.106933	0.453534	-2.20491	3.91738	8.63746	0.884887	0.999997	1.05863	1.05863	6.56896	6.20515	0.710956	0.737961	0.760519	-1.31489	6.56896	8.63746	0.636988	0.673341	0.7184	-1.39198	6.20515	8.63746	0.222048	0.278026
Vipr2	177.605	0.819018	0.999997	1.67576	1.67576	8.09536	4.83085	0.939626	0.999915	0.902146	-1.10847	4.83085	5.35485	0.0481097	0.0687956	0.348069	-2.87299	4.83085	13.879	0.897673	0.999997	1.51178	1.51178	8.09536	5.35485	0.0768629	0.103394	0.583281	-1.71444	8.09536	13.879	0.0781548	0.106881	0.385824	-2.59186	5.35485	13.879	0.195821	0.250051
Ccdc149	100.326	0.205823	0.999997	1.67445	1.67445	3.19089	1.90563	0.673485	0.999915	0.893491	-1.11921	1.90563	2.13279	9.6407e-05	0.0130731	0.14636	-6.83246	1.90563	13.0202	0.131599	0.999997	1.49611	1.49611	3.19089	2.13279	0.00154902	0.0140289	0.245073	-4.08042	3.19089	13.0202	0.000110604	0.00681509	0.163807	-6.10474	2.13279	13.0202	0.000380715	0.0291749
Trf	5797.24	0.230095	0.999997	1.67347	1.67347	314.899	188.172	0.99084	0.999915	1.02573	1.02573	188.172	183.451	0.164801	0.199021	0.643143	-1.55486	188.172	292.581	0.291769	0.999997	1.71652	1.71652	314.899	183.451	0.703117	0.730666	1.07628	1.07628	314.899	292.581	0.206238	0.24862	0.627011	-1.59487	183.451	292.581	0.37329	0.433824
Hdac1	325.519	0.377312	0.999997	1.67325	1.67325	8.37965	5.008	0.677428	0.999915	0.857443	-1.16626	5.008	5.84062	0.0013759	0.0130731	0.101379	-9.86395	5.008	49.3987	0.702782	0.999997	1.43472	1.43472	8.37965	5.84062	0.00922131	0.0214853	0.169633	-5.89508	8.37965	49.3987	0.00660629	0.016749	0.118234	-8.45777	5.84062	49.3987	0.00997642	0.0346248
Crls1	112.926	0.779828	0.999997	1.66986	1.66986	7.47398	4.47582	0.538063	0.999915	1.37559	1.37559	4.47582	3.25375	0.00259289	0.0132205	2.09816	2.09816	4.47582	2.13321	0.399754	0.999997	2.29704	2.29704	7.47398	3.25375	0.00181122	0.014032	3.50362	3.50362	7.47398	2.13321	0.0168505	0.0312909	1.52528	1.52528	3.25375	2.13321	0.00945865	0.0340463
Agtpbp1	182.714	0.362774	0.999997	1.66885	1.66885	5.92217	3.54865	0.850232	0.999915	1.50104	1.50104	3.54865	2.36413	0.027717	0.0441059	0.140473	-7.11879	3.54865	25.2621	0.531363	0.999997	2.50501	2.50501	5.92217	2.36413	0.136709	0.170344	0.234429	-4.26568	5.92217	25.2621	0.0587234	0.0840529	0.0935841	-10.6856	2.36413	25.2621	0.137245	0.185821
Paqr6	467.181	0.464201	0.999997	1.66885	1.66885	16.3665	9.80706	0.933463	0.999915	1.39388	1.39388	9.80706	7.0358	0.00268379	0.0132386	0.164148	-6.09206	9.80706	59.7452	0.570193	0.999997	2.32617	2.32617	16.3665	7.0358	0.0129069	0.0262622	0.273938	-3.65046	16.3665	59.7452	0.0062576	0.0162209	0.117764	-8.49159	7.0358	59.7452	0.0152179	0.0413383
Cntn4	170.425	0.345132	0.999997	1.66874	1.66874	4.78754	2.86897	0.640024	0.999915	3.1591	3.1591	2.86897	0.90816	0.104364	0.133589	0.104879	-9.5348	2.86897	27.355	0.698981	0.999997	5.2717	5.2717	4.78754	0.90816	0.397899	0.438889	0.175015	-5.71379	4.78754	27.355	0.263872	0.308786	0.033199	-30.1214	0.90816	27.355	0.403533	0.463126
Grp	599.073	0.749751	0.999997	1.66868	1.66868	18.9285	11.3435	0.0935668	0.999915	5.31627	5.31627	11.3435	2.13372	0.0716559	0.0963605	0.124258	-8.04776	11.3435	91.2894	0.1686	0.999997	8.87114	8.87114	18.9285	2.13372	0.046201	0.0676414	0.207347	-4.82284	18.9285	91.2894	0.00417225	0.0130827	0.0233732	-42.7841	2.13372	91.2894	0.0338372	0.064535
Adck5	230.847	0.137869	0.999997	1.6675	1.6675	9.03104	5.41593	0.640517	0.999915	0.742273	-1.34721	5.41593	7.29641	0.002524	0.0132205	0.246683	-4.05378	5.41593	21.955	0.37649	0.999997	1.23774	1.23774	9.03104	7.29641	0.0490392	0.0709879	0.411343	-2.43106	9.03104	21.955	0.0124109	0.0252175	0.332335	-3.00902	7.29641	21.955	0.0174057	0.0439636
Rad51ap1	79.2909	0.484826	0.999997	1.66747	1.66747	3.17043	1.90134	0.631229	0.999915	1.02165	1.02165	1.90134	1.86105	0.00825826	0.0193857	0.233423	-4.28408	1.90134	8.14548	0.282816	0.999997	1.70358	1.70358	3.17043	1.86105	0.0339908	0.0527446	0.389226	-2.5692	3.17043	8.14548	0.00577378	0.0155247	0.228476	-4.37683	1.86105	8.14548	0.0270864	0.0562242
Taf13	217.978	0.806549	0.999997	1.66743	1.66743	11.707	7.02102	0.87082	0.999915	2.23639	2.23639	7.02102	3.13944	0.368813	0.408131	0.437694	-2.2847	7.02102	16.0409	0.953565	0.999997	3.72903	3.72903	11.707	3.13944	0.496023	0.534606	0.729824	-1.37019	11.707	16.0409	0.492379	0.536579	0.195714	-5.10949	3.13944	16.0409	0.829385	0.852552
Smox	335.752	0.840016	0.999997	1.66721	1.66721	11.834	7.0981	0.625641	0.999915	0.43282	-2.31043	7.0981	16.3997	0.412707	0.451315	0.24877	-4.01977	7.0981	28.5327	0.766024	0.999997	0.721603	-1.3858	11.834	16.3997	0.335801	0.377335	0.414753	-2.41107	11.834	28.5327	0.249985	0.294213	0.574767	-1.73984	16.3997	28.5327	0.680627	0.720566
Nipa2	313.919	0.679096	0.999997	1.6668	1.6668	14.0072	8.4036	0.713274	0.999915	1.13847	1.13847	8.4036	7.38146	0.247617	0.285989	0.300847	-3.32395	8.4036	27.9331	0.993556	0.999997	1.89761	1.89761	14.0072	7.38146	0.146626	0.181157	0.501453	-1.99421	14.0072	27.9331	0.175675	0.215966	0.264255	-3.78423	7.38146	27.9331	0.461862	0.519693
Vma21	82.0015	0.611819	0.999997	1.66555	1.66555	3.27248	1.9648	0.549082	0.999915	0.371089	-2.69477	1.9648	5.29468	0.0360373	0.0543933	0.464978	-2.15064	1.9648	4.22558	0.891864	0.999997	0.618069	-1.61794	3.27248	5.29468	0.0163412	0.0307422	0.774446	-1.29125	3.27248	4.22558	0.0182823	0.0331696	1.25301	1.25301	5.29468	4.22558	0.0636927	0.101201
Rpl19	127.662	0.623031	0.999997	1.66529	1.66529	3.98738	2.3944	0.378458	0.999915	0.761978	-1.31237	2.3944	3.14235	0.0123742	0.0247759	0.147613	-6.77446	2.3944	16.2208	0.667762	0.999997	1.26892	1.26892	3.98738	3.14235	0.0341692	0.0529623	0.245819	-4.06803	3.98738	16.2208	0.0965106	0.128022	0.193724	-5.16199	3.14235	16.2208	0.0760367	0.115664
Plrg1	241.223	0.239017	0.999997	1.66454	1.66454	7.31368	4.39383	0.836687	0.999915	0.967117	-1.034	4.39383	4.54322	0.000672069	0.0130731	0.132984	-7.51969	4.39383	33.0402	0.39494	0.999997	1.6098	1.6098	7.31368	4.54322	0.00837294	0.0204378	0.221357	-4.51759	7.31368	33.0402	0.00229801	0.0101284	0.137506	-7.27242	4.54322	33.0402	0.00447192	0.0298691
Dkc1	186.748	0.240561	0.999997	1.66395	1.66395	6.8707	4.12916	0.58446	0.999915	0.686785	-1.45606	4.12916	6.0123	0.00368945	0.0140485	0.218593	-4.5747	4.12916	18.8897	0.60339	0.999997	1.14277	1.14277	6.8707	6.0123	0.0387575	0.058575	0.363728	-2.74931	6.8707	18.8897	0.0200126	0.0354262	0.318285	-3.14184	6.0123	18.8897	0.0274518	0.0566587
XLOC_010452	129.009	0.245031	0.999997	1.66392	1.66392	5.54198	3.33068	0.207396	0.999915	0.514083	-1.94521	3.33068	6.47888	0.0419647	0.0614657	0.427347	-2.34002	3.33068	7.79385	0.835854	0.999997	0.855392	-1.16905	5.54198	6.47888	0.270156	0.310788	0.711071	-1.40633	5.54198	7.79385	0.391199	0.437719	0.83128	-1.20296	6.47888	7.79385	0.200735	0.25528
Cib1	79.9999	0.463414	0.999997	1.66337	1.66337	2.18555	1.31393	0.234516	0.999915	1.97073	1.97073	1.31393	0.666721	9.72815e-05	0.0130731	0.103345	-9.67633	1.31393	12.714	0.0785155	0.999997	3.27806	3.27806	2.18555	0.666721	0.000530825	0.0140159	0.171901	-5.8173	2.18555	12.714	2.36463e-05	0.00633112	0.0524399	-19.0695	0.666721	12.714	0.000156314	0.0291749
Grik2	265.105	0.184414	0.999997	1.66294	1.66294	10.5278	6.33083	0.176493	0.999915	0.516518	-1.93604	6.33083	12.2567	0.274684	0.313438	0.318613	-3.1386	6.33083	19.8699	0.883001	0.999997	0.85894	-1.16423	10.5278	12.2567	0.970173	0.973899	0.529836	-1.88738	10.5278	19.8699	0.870224	0.886191	0.616849	-1.62114	12.2567	19.8699	0.428241	0.487351
XLOC_012243	267.077	0.319128	0.999997	1.66196	1.66196	10.8171	6.50863	0.222982	0.999915	0.448053	-2.23188	6.50863	14.5265	0.094841	0.12306	0.390579	-2.5603	6.50863	16.664	0.75119	0.999997	0.744646	-1.34292	10.8171	14.5265	0.394894	0.435879	0.649126	-1.54053	10.8171	16.664	0.600716	0.639219	0.871725	-1.14715	14.5265	16.664	0.341093	0.401703
Amph	5575.16	0.158304	0.999997	1.6608	1.6608	203.796	122.71	0.316804	0.999915	0.865978	-1.15476	122.71	141.701	0.0534902	0.0751162	0.199657	-5.00858	122.71	614.602	0.77045	0.999997	1.43822	1.43822	203.796	141.701	0.436136	0.476475	0.331591	-3.01576	203.796	614.602	0.328938	0.374969	0.230557	-4.33732	141.701	614.602	0.226463	0.282652
Tmem107	3172.16	0.195684	0.999997	1.66024	1.66024	134.064	80.7496	0.12626	0.999915	0.554906	-1.80211	80.7496	145.519	0.0714861	0.0961575	0.375525	-2.66294	80.7496	215.031	0.715109	0.999997	0.921277	-1.08545	134.064	145.519	0.459521	0.499118	0.623461	-1.60395	134.064	215.031	0.706835	0.738444	0.676736	-1.47768	145.519	215.031	0.229084	0.285434
Thbs4	199.245	0.709945	0.999997	1.66019	1.66019	11.7699	7.08947	0.537168	0.999915	7.12716	7.12716	7.08947	0.994711	0.414945	0.453568	0.514041	-1.94537	7.08947	13.7916	0.356035	0.999997	11.8324	11.8324	11.7699	0.994711	0.621246	0.653808	0.853406	-1.17178	11.7699	13.7916	0.210543	0.253082	0.0721242	-13.865	0.994711	13.7916	0.614615	0.660328
Hist2h3c2	105.822	0.0656007	0.999997	1.65879	1.65879	5.33033	3.21339	0.0565678	0.999915	0.507356	-1.971	3.21339	6.3336	0.770189	0.791651	1.15441	1.15441	3.21339	2.78357	0.806218	0.999997	0.841596	-1.18822	5.33033	6.3336	0.0722606	0.0980968	1.91492	1.91492	5.33033	2.78357	0.0604207	0.0859955	2.27535	2.27535	6.3336	2.78357	0.0805494	0.12093
Ric8	819.606	0.391496	0.999997	1.65865	1.65865	23.0259	13.8823	0.917682	0.999915	0.890755	-1.12264	13.8823	15.5849	0.000430266	0.0130731	0.118288	-8.45396	13.8823	117.361	0.391389	0.999997	1.47745	1.47745	23.0259	15.5849	0.00290605	0.0144926	0.196198	-5.09689	23.0259	117.361	0.000824003	0.00777851	0.132795	-7.53041	15.5849	117.361	0.0022061	0.0291749
Igf2bp3	85.0142	0.576814	0.999997	1.65828	1.65828	4.07096	2.45493	0.628079	0.999915	0.875704	-1.14194	2.45493	2.80338	0.128081	0.159677	0.429538	-2.32808	2.45493	5.71528	0.982329	0.999997	1.45216	1.45216	4.07096	2.80338	0.29188	0.3328	0.712295	-1.40391	4.07096	5.71528	0.314813	0.360723	0.490506	-2.03871	2.80338	5.71528	0.486482	0.542634
Itga4	248.14	0.228276	0.999997	1.65776	1.65776	8.7301	5.26621	0.203117	0.999915	0.529672	-1.88796	5.26621	9.94241	0.043956	0.0638805	0.221299	-4.51877	5.26621	23.7968	0.857018	0.999997	0.878067	-1.13887	8.7301	9.94241	0.295427	0.336505	0.366861	-2.72583	8.7301	23.7968	0.408337	0.454451	0.417805	-2.39346	9.94241	23.7968	0.20413	0.258898
Ly6h	760.684	0.413749	0.999997	1.65738	1.65738	38.1519	23.0194	0.180304	0.999915	7.22319	7.22319	23.0194	3.18688	0.185527	0.220859	0.31369	-3.18787	23.0194	73.3828	0.0496508	0.999997	11.9716	11.9716	38.1519	3.18688	0.522854	0.560463	0.519902	-1.92344	38.1519	73.3828	0.0245599	0.0414184	0.0434281	-23.0266	3.18688	73.3828	0.104284	0.148326
C130021I20Rik	145.413	0.377277	0.999997	1.65737	1.65737	5.57729	3.36515	0.859957	0.999915	0.839286	-1.19149	3.36515	4.00954	0.0171137	0.0308281	0.226596	-4.41313	3.36515	14.8508	0.53959	0.999997	1.391	1.391	5.57729	4.00954	0.0877909	0.115987	0.375554	-2.66274	5.57729	14.8508	0.0379907	0.0585503	0.269987	-3.70388	4.00954	14.8508	0.0908863	0.132924
XLOC_001568	152.991	0.155007	0.999997	1.65669	1.65669	6.08566	3.67339	0.472293	0.999915	0.756534	-1.32182	3.67339	4.85555	0.0107168	0.0225785	0.259022	-3.86067	3.67339	14.1817	0.559814	0.999997	1.25334	1.25334	6.08566	4.85555	0.141908	0.17606	0.429119	-2.33035	6.08566	14.1817	0.0658007	0.0923741	0.34238	-2.92073	4.85555	14.1817	0.0689082	0.10739
Adra2a	874.972	0.145943	0.999997	1.65633	1.65633	26.012	15.7045	0.38055	0.999915	0.952208	-1.05019	15.7045	16.4928	0.00763873	0.0185657	0.129579	-7.71733	15.7045	121.197	0.647508	0.999997	1.57717	1.57717	26.012	16.4928	0.114869	0.146466	0.214625	-4.65928	26.012	121.197	0.0659082	0.0924995	0.136082	-7.3485	16.4928	121.197	0.0542192	0.0898219
Igsf1	682.633	0.470392	0.999997	1.65546	1.65546	33.7825	20.4067	0.828725	0.999915	0.969283	-1.03169	20.4067	21.0534	0.106989	0.136509	0.459521	-2.17618	20.4067	44.4087	0.397956	0.999997	1.60461	1.60461	33.7825	21.0534	0.310117	0.351496	0.760719	-1.31455	33.7825	44.4087	0.0995826	0.131583	0.474084	-2.10933	21.0534	44.4087	0.315172	0.3755
Setd8	367.948	0.291026	0.999997	1.65518	1.65518	16.3772	9.89452	0.297276	0.999915	0.90831	-1.10095	9.89452	10.8933	0.0541093	0.0758603	0.330686	-3.02402	9.89452	29.9212	0.934402	0.999997	1.50341	1.50341	16.3772	10.8933	0.282854	0.323715	0.547343	-1.82701	16.3772	29.9212	0.349289	0.395675	0.364067	-2.74675	10.8933	29.9212	0.257691	0.315701
Notum	96.1324	0.133327	0.999997	1.65398	1.65398	3.60463	2.17937	0.673393	0.999915	1.39811	1.39811	2.17937	1.5588	0.0270182	0.043237	0.190875	-5.23902	2.17937	11.4178	0.345297	0.999997	2.31244	2.31244	3.60463	1.5588	0.311045	0.352392	0.315704	-3.16753	3.60463	11.4178	0.0845797	0.114404	0.136524	-7.32473	1.5588	11.4178	0.116748	0.162589
Frmd8	120.412	0.338557	0.999997	1.65304	1.65304	5.33918	3.22992	0.26306	0.999915	0.554894	-1.80215	3.22992	5.82079	0.904741	0.91443	0.459873	-2.17451	3.22992	7.02351	0.801641	0.999997	0.917261	-1.0902	5.33918	5.82079	0.497387	0.535887	0.760187	-1.31547	5.33918	7.02351	0.395667	0.442039	0.828758	-1.20662	5.82079	7.02351	0.61011	0.656157
Ppm1m	195.738	0.171416	0.999997	1.65303	1.65303	5.26316	3.18395	0.490464	0.999915	0.747651	-1.33752	3.18395	4.25861	0.00321363	0.0136133	0.11358	-8.8044	3.18395	28.0328	0.57509	0.999997	1.23589	1.23589	5.26316	4.25861	0.0487883	0.070706	0.18775	-5.32622	5.26316	28.0328	0.023222	0.0397653	0.151915	-6.58261	4.25861	28.0328	0.0250407	0.053567
Zmat4	1444.12	0.34741	0.999997	1.65189	1.65189	57.8313	35.0092	0.638861	0.999915	1.38625	1.38625	35.0092	25.2545	0.00125693	0.0130731	0.221243	-4.51991	35.0092	158.238	0.20356	0.999997	2.28994	2.28994	57.8313	25.2545	0.0094517	0.021772	0.36547	-2.7362	57.8313	158.238	0.00104755	0.0079678	0.159598	-6.26574	25.2545	158.238	0.00448878	0.0298691
Pea15a	3993.92	0.568826	0.999997	1.65061	1.65061	129.038	78.1761	0.0829392	0.999915	0.508676	-1.96589	78.1761	153.685	0.00126224	0.0130731	0.184289	-5.42627	78.1761	424.205	0.220417	0.999997	0.839628	-1.191	129.038	153.685	0.00465152	0.0160642	0.304189	-3.28743	129.038	424.205	0.0759261	0.104277	0.36229	-2.76022	153.685	424.205	0.00766168	0.0324656
Rrnad1	70.5161	0.912239	0.999997	1.64991	1.64991	3.11901	1.89042	0.939134	0.999915	1.12062	1.12062	1.89042	1.68694	0.0566031	0.0787607	0.300962	-3.32268	1.89042	6.28125	0.863661	0.999997	1.84892	1.84892	3.11901	1.68694	0.0740864	0.100242	0.496559	-2.01386	3.11901	6.28125	0.0702002	0.0975961	0.268567	-3.72346	1.68694	6.28125	0.200979	0.255537
Nmb	481.962	0.789248	0.999997	1.64978	1.64978	9.48161	5.74719	0.550236	0.999915	2.19963	2.19963	5.74719	2.6128	0.267523	0.306169	0.0644757	-15.5097	5.74719	89.1374	0.415737	0.999997	3.6289	3.6289	9.48161	2.6128	0.195902	0.233684	0.106371	-9.40108	9.48161	89.1374	0.605516	0.643678	0.0293121	-34.1156	2.6128	89.1374	0.550692	0.601799
Gm13373	68.3647	0.419584	0.999997	1.6494	1.6494	2.61091	1.58295	0.710463	0.999915	0.65781	-1.5202	1.58295	2.40639	0.0300651	0.0469844	0.249355	-4.01034	1.58295	6.34818	0.721287	0.999997	1.08499	1.08499	2.61091	2.40639	0.125053	0.15782	0.411286	-2.4314	2.61091	6.34818	0.0850739	0.114991	0.379069	-2.63804	2.40639	6.34818	0.162201	0.213567
Nr1h2	222.006	0.377916	0.999997	1.64909	1.64909	9.72281	5.89588	0.340853	0.999915	0.685355	-1.4591	5.89588	8.60266	0.102497	0.131542	0.369847	-2.70382	5.89588	15.9414	0.879986	0.999997	1.13021	1.13021	9.72281	8.60266	0.364814	0.406235	0.609909	-1.63959	9.72281	15.9414	0.472087	0.516675	0.539643	-1.85308	8.60266	15.9414	0.39976	0.459539
F5	78.1896	0.676366	0.999997	1.64852	1.64852	3.83415	2.32582	0.456463	0.999915	0.529361	-1.88907	2.32582	4.39363	0.467841	0.50502	0.863346	-1.15828	2.32582	2.69396	0.718983	0.999997	0.872662	-1.14592	3.83415	4.39363	0.712859	0.739684	1.42324	1.42324	3.83415	2.69396	0.976179	0.979446	1.63092	1.63092	4.39363	2.69396	0.841723	0.862972
Zfp335	218.614	0.313434	0.999997	1.6468	1.6468	11.5091	6.98873	0.295941	0.999915	0.614162	-1.62823	6.98873	11.3793	0.1593	0.193056	1.1074	1.1074	6.98873	6.31094	0.897162	0.999997	1.0114	1.0114	11.5091	11.3793	0.0335626	0.0522312	1.82367	1.82367	11.5091	6.31094	0.0361139	0.0561845	1.80311	1.80311	11.3793	6.31094	0.117708	0.163644
Rrm2b	326.692	0.655266	0.999997	1.64625	1.64625	14.6599	8.90504	0.352154	0.999915	1.9315	1.9315	8.90504	4.61042	0.0252928	0.0411455	0.274465	-3.64345	8.90504	32.4451	0.19911	0.999997	3.17973	3.17973	14.6599	4.61042	0.0607004	0.0847318	0.451838	-2.21318	14.6599	32.4451	0.00681726	0.0170543	0.142099	-7.03732	4.61042	32.4451	0.0448014	0.078332
Armcx2	169.157	0.510736	0.999997	1.64621	1.64621	10.2942	6.2533	0.552831	0.999915	3.22129	3.22129	6.2533	1.94124	0.767283	0.788982	0.669433	-1.4938	6.2533	9.34118	0.251977	0.999997	5.30291	5.30291	10.2942	1.94124	0.407541	0.448246	1.10203	1.10203	10.2942	9.34118	0.813388	0.835014	0.207815	-4.81196	1.94124	9.34118	0.671625	0.712368
Pik3r4	315.673	0.765356	0.999997	1.64589	1.64589	11.5905	7.04208	0.546108	0.999915	1.51538	1.51538	7.04208	4.64707	0.023215	0.0385572	0.181769	-5.50148	7.04208	38.7418	0.397157	0.999997	2.49415	2.49415	11.5905	4.64707	0.0438137	0.0647602	0.299173	-3.34255	11.5905	38.7418	0.0119252	0.0245383	0.11995	-8.33682	4.64707	38.7418	0.0613388	0.0984278
Ccna1	76.3057	0.574539	0.999997	1.64496	1.64496	2.71327	1.64945	0.594702	0.999915	0.616731	-1.62145	1.64945	2.6745	0.822868	0.839925	0.214599	-4.65985	1.64945	7.68618	0.982708	0.999997	1.0145	1.0145	2.71327	2.6745	0.49636	0.534913	0.353006	-2.83281	2.71327	7.68618	0.512682	0.55592	0.347962	-2.87388	2.6745	7.68618	0.854612	0.874078
Smco3	288.911	0.34594	0.999997	1.64475	1.64475	14.3944	8.7517	0.253779	0.999915	2.21408	2.21408	8.7517	3.95274	0.0165924	0.0301609	0.355859	-2.81011	8.7517	24.5932	0.0595903	0.999997	3.64163	3.64163	14.3944	3.95274	0.0941318	0.123231	0.5853	-1.70853	14.3944	24.5932	0.00293844	0.0111389	0.160725	-6.22181	3.95274	24.5932	0.01934	0.0463166
Whamm	447.069	0.205468	0.999997	1.6445	1.6445	6.26725	3.81103	0.355978	0.999915	0.650706	-1.53679	3.81103	5.85677	0.0294833	0.0462696	0.0443884	-22.5284	3.81103	85.8565	0.815237	0.999997	1.07009	1.07009	6.26725	5.85677	0.240378	0.280157	0.0729968	-13.6992	6.26725	85.8565	0.196147	0.237919	0.0682158	-14.6594	5.85677	85.8565	0.163684	0.215306
A930012L18Rik	64.4703	0.671546	0.999997	1.64426	1.64426	2.60715	1.58561	0.933237	0.999915	1.11744	1.11744	1.58561	1.41897	0.349366	0.388736	0.239876	-4.16883	1.58561	6.61012	0.768942	0.999997	1.83736	1.83736	2.60715	1.41897	0.211228	0.249839	0.394418	-2.53538	2.60715	6.61012	0.355003	0.401568	0.214665	-4.65841	1.41897	6.61012	0.638299	0.682369
Rpain	1473.9	0.435981	0.999997	1.6441	1.6441	58.5932	35.6385	0.7677	0.999915	0.972453	-1.02833	35.6385	36.648	0.0113743	0.023418	0.239425	-4.17668	35.6385	148.85	0.685368	0.999997	1.59881	1.59881	58.5932	36.648	0.0519532	0.0743717	0.393638	-2.54041	58.5932	148.85	0.0330322	0.052269	0.246207	-4.06162	36.648	148.85	0.0677519	0.105988
Cope	571.964	0.23991	0.999997	1.64342	1.64342	17.9959	10.9503	0.926225	0.999915	1.04331	1.04331	10.9503	10.4957	0.00227761	0.0131338	0.143183	-6.98408	10.9503	76.4778	0.258948	0.999997	1.7146	1.7146	17.9959	10.4957	0.025423	0.042096	0.235309	-4.24973	17.9959	76.4778	0.00382386	0.0125398	0.137239	-7.28657	10.4957	76.4778	0.0112217	0.0362826
Mfsd7b	181.02	0.526494	0.999997	1.64283	1.64283	6.17537	3.75899	0.781764	0.999915	0.92395	-1.08231	3.75899	4.06839	0.0101517	0.0218204	0.172078	-5.81133	3.75899	21.8447	0.409118	0.999997	1.51789	1.51789	6.17537	4.06839	0.0365324	0.0558385	0.282694	-3.5374	6.17537	21.8447	0.0103497	0.0222506	0.186241	-5.36937	4.06839	21.8447	0.0402883	0.0724844
XLOC_046656	86769.6	0.480414	0.999997	1.64258	1.64258	2442.97	1487.28	0.721865	0.999915	0.733079	-1.36411	1487.28	2028.81	0.00738326	0.0182744	0.124912	-8.00565	1487.28	11906.6	0.779271	0.999997	1.20414	1.20414	2442.97	2028.81	0.0311093	0.0491843	0.205178	-4.87382	2442.97	11906.6	0.0254567	0.0426066	0.170393	-5.86877	2028.81	11906.6	0.046493	0.0804388
Apbb1	3102.45	0.504553	0.999997	1.64255	1.64255	64.3987	39.2065	0.732656	0.999915	0.935812	-1.06859	39.2065	41.8957	0.153995	0.187422	0.0736781	-13.5726	39.2065	532.133	0.794924	0.999997	1.53712	1.53712	64.3987	41.8957	0.385877	0.42706	0.12102	-8.2631	64.3987	532.133	0.302558	0.348246	0.0787317	-12.7014	41.8957	532.133	0.53216	0.584808
Pbrm1	555.351	0.197669	0.999997	1.642	1.642	15.4837	9.42983	0.19544	0.999915	0.426763	-2.34322	9.42983	22.0962	0.130171	0.16192	0.144493	-6.92073	9.42983	65.2613	0.900737	0.999997	0.700742	-1.42706	15.4837	22.0962	0.663402	0.693472	0.237257	-4.21483	15.4837	65.2613	0.765397	0.792049	0.33858	-2.95351	22.0962	65.2613	0.352193	0.412884
Ppp1r32	143.799	0.582931	0.999997	1.63973	1.63973	5.03029	3.06776	0.781195	0.999915	0.648453	-1.54213	3.06776	4.73088	0.00757604	0.0184852	0.203195	-4.92139	3.06776	15.0976	0.82868	0.999997	1.06329	1.06329	5.03029	4.73088	0.0240995	0.0404525	0.333184	-3.00134	5.03029	15.0976	0.0225571	0.0388727	0.313353	-3.19129	4.73088	15.0976	0.0441933	0.0775971
XLOC_020272	2.33986e+06	0.159946	0.999997	1.63958	1.63958	111183	67811.8	0.181975	0.999915	0.586707	-1.70443	67811.8	115580	0.25562	0.294221	0.614814	-1.62651	67811.8	110296	0.955713	0.999997	0.961951	-1.03955	111183	115580	0.951382	0.956952	1.00803	1.00803	111183	110296	0.916033	0.926454	1.04791	1.04791	115580	110296	0.404778	0.464383
Gdap1l1	375.535	0.826244	0.999997	1.63879	1.63879	11.1591	6.80934	0.347016	0.999915	0.551485	-1.81329	6.80934	12.3473	0.390637	0.429778	0.150308	-6.65303	6.80934	45.3027	0.467272	0.999997	0.903766	-1.10648	11.1591	12.3473	0.310308	0.351698	0.246322	-4.05973	11.1591	45.3027	0.121004	0.155895	0.27255	-3.66905	12.3473	45.3027	0.462823	0.520508
Fam53c	1109.41	0.342635	0.999997	1.63783	1.63783	29.4956	18.0089	0.414033	0.999915	0.586155	-1.70603	18.0089	30.7239	0.779617	0.800373	0.119019	-8.40202	18.0089	151.311	0.962967	0.999997	0.960023	-1.04164	29.4956	30.7239	0.293106	0.334122	0.194933	-5.12996	29.4956	151.311	0.344691	0.390872	0.203051	-4.92488	30.7239	151.311	0.603262	0.650004
Rnf39	121.882	0.872261	0.999997	1.63778	1.63778	5.24427	3.20207	0.877209	0.999915	0.829328	-1.2058	3.20207	3.86104	0.123578	0.154853	0.318211	-3.14257	3.20207	10.0627	0.993368	0.999997	1.35825	1.35825	5.24427	3.86104	0.103643	0.133871	0.521158	-1.9188	5.24427	10.0627	0.125143	0.160631	0.383697	-2.60622	3.86104	10.0627	0.333459	0.393889
Gm28364	507.819	0.486988	0.999997	1.63692	1.63692	13.7721	8.41342	0.650453	0.999915	0.999403	-1.0006	8.41342	8.41845	0.0192935	0.0336584	0.111431	-8.9742	8.41342	75.5038	0.295667	0.999997	1.63595	1.63595	13.7721	8.41845	0.0717492	0.0974834	0.182403	-5.48236	13.7721	75.5038	0.0133628	0.0265329	0.111497	-8.96884	8.41845	75.5038	0.0610618	0.0980452
Ppp1r16b	241.506	0.178373	0.999997	1.63689	1.63689	8.93939	5.4612	0.0762309	0.999915	0.215669	-4.63673	5.4612	25.3221	0.0856218	0.112504	2.53111	2.53111	5.4612	2.15763	0.563406	0.999997	0.353027	-2.83265	8.93939	25.3221	0.00849647	0.0205965	4.14314	4.14314	8.93939	2.15763	0.00410607	0.0129661	11.7361	11.7361	25.3221	2.15763	0.0177415	0.0443827
Med8	340.75	0.310593	0.999997	1.63649	1.63649	7.65685	4.67882	0.407438	0.999915	0.724554	-1.38016	4.67882	6.45752	0.000251946	0.0130731	0.0860732	-11.618	4.67882	54.3586	0.92475	0.999997	1.18573	1.18573	7.65685	6.45752	0.00237116	0.0141843	0.140858	-7.09934	7.65685	54.3586	0.00331172	0.011744	0.118795	-8.41788	6.45752	54.3586	0.00229286	0.0291749
Ercc2	413.763	0.127746	0.999997	1.63637	1.63637	14.7468	9.01188	0.897418	0.999915	0.834767	-1.19794	9.01188	10.7957	0.00065092	0.0130731	0.19542	-5.11718	9.01188	46.1154	0.216106	0.999997	1.36599	1.36599	14.7468	10.7957	0.0161036	0.0304078	0.319781	-3.12714	14.7468	46.1154	0.00191353	0.00952412	0.234101	-4.27165	10.7957	46.1154	0.00385856	0.029855
Ccp110	218.763	0.197648	0.999997	1.63527	1.63527	10.9816	6.71545	0.259708	0.999915	0.645249	-1.54979	6.71545	10.4075	0.362681	0.401971	0.743462	-1.34506	6.71545	9.03267	0.961823	0.999997	1.05516	1.05516	10.9816	10.4075	0.0580586	0.0816122	1.21576	1.21576	10.9816	9.03267	0.0812405	0.110557	1.15221	1.15221	10.4075	9.03267	0.180214	0.233498
Npdc1	1122.21	0.945682	0.999997	1.63443	1.63443	36.8409	22.5405	0.278367	0.999915	0.180535	-5.53908	22.5405	124.853	0.930373	0.937454	1.50942	1.50942	22.5405	14.9332	0.265378	0.999997	0.295073	-3.38899	36.8409	124.853	0.976773	0.979721	2.46704	2.46704	36.8409	14.9332	0.316344	0.362314	8.36078	8.36078	124.853	14.9332	0.636517	0.68075
XLOC_012254	1.04224e+06	0.0938576	0.999997	1.63344	1.63344	51720.3	31663.4	0.066219	0.999915	0.572827	-1.74573	31663.4	55275.6	0.702597	0.728319	0.841452	-1.18842	31663.4	37629.4	0.739646	0.999997	0.935679	-1.06874	51720.3	55275.6	0.295581	0.336643	1.37446	1.37446	51720.3	37629.4	0.209161	0.251648	1.46895	1.46895	55275.6	37629.4	0.187769	0.241574
Ufd1l	2896.41	0.327054	0.999997	1.6332	1.6332	108.164	66.2286	0.523275	0.999915	0.733638	-1.36307	66.2286	90.2743	0.00990276	0.0215177	0.228757	-4.37145	66.2286	289.515	0.800979	0.999997	1.19818	1.19818	108.164	90.2743	0.0647497	0.0894006	0.373605	-2.67662	108.164	289.515	0.0537796	0.0780976	0.311812	-3.20706	90.2743	289.515	0.0690179	0.107496
Snrpa1	1363.65	0.593994	0.999997	1.63288	1.63288	28.422	17.406	0.770083	0.999915	1.71096	1.71096	17.406	10.1732	0.00917253	0.0206051	0.0714401	-13.9977	17.406	243.645	0.451887	0.999997	2.7938	2.7938	28.422	10.1732	0.0279249	0.0452756	0.116653	-8.57241	28.422	243.645	0.00916268	0.0205636	0.0417543	-23.9496	10.1732	243.645	0.0357686	0.0669865
Tmbim4	1306	0.108506	0.999997	1.63227	1.63227	31.6576	19.3948	0.100603	0.999915	0.224824	-4.44793	19.3948	86.2669	0.334647	0.373991	0.155812	-6.418	19.3948	124.476	0.8504	0.999997	0.366973	-2.725	31.6576	86.2669	0.678014	0.707199	0.254327	-3.93195	31.6576	124.476	0.581404	0.621308	0.69304	-1.44292	86.2669	124.476	0.28406	0.343654
Zfp595	35.2233	0.296642	0.999997	1.63196	1.63196	1.30177	0.797674	0.235435	0.999915	0.534761	-1.87	0.797674	1.49165	0.00375746	0.014111	0.260014	-3.84595	0.797674	3.06782	0.809863	0.999997	0.872706	-1.14586	1.30177	1.49165	0.0311476	0.0492295	0.424331	-2.35665	1.30177	3.06782	0.0649285	0.0913006	0.486224	-2.05666	1.49165	3.06782	0.0312584	0.0613255
XLOC_017458	293.956	0.301647	0.999997	1.63195	1.63195	14.6	8.94637	0.655148	0.999915	1.28849	1.28849	8.94637	6.94328	0.0355803	0.0538183	0.418698	-2.38836	8.94637	21.3671	0.625473	0.999997	2.10276	2.10276	14.6	6.94328	0.199612	0.237496	0.683294	-1.4635	14.6	21.3671	0.110061	0.143385	0.324951	-3.07738	6.94328	21.3671	0.183887	0.237358
Ankrd16	361.729	0.132037	0.999997	1.63192	1.63192	6.31651	3.8706	0.129587	0.999915	0.4179	-2.39291	3.8706	9.26201	0.00400727	0.0143811	0.0644459	-15.5169	3.8706	60.0596	0.881303	0.999997	0.68198	-1.46632	6.31651	9.26201	0.0748947	0.101192	0.105171	-9.50836	6.31651	60.0596	0.120106	0.154848	0.154214	-6.48451	9.26201	60.0596	0.0315456	0.0616357
Dpysl3	384.382	0.207577	0.999997	1.63188	1.63188	19.6591	12.0469	0.9288	0.999915	1.04881	1.04881	12.0469	11.4862	0.130671	0.162422	0.51836	-1.92916	12.0469	23.2404	0.300416	0.999997	1.71154	1.71154	19.6591	11.4862	0.647295	0.678398	0.845901	-1.18217	19.6591	23.2404	0.188358	0.229536	0.494235	-2.02333	11.4862	23.2404	0.32761	0.387946
Pmm2	504.765	0.188836	0.999997	1.63163	1.63163	16.064	9.84536	0.455435	0.999915	1.11647	1.11647	9.84536	8.81827	0.069698	0.0941166	0.146148	-6.84237	9.84536	67.3656	0.64952	0.999997	1.82167	1.82167	16.064	8.81827	0.462486	0.501982	0.238459	-4.19359	16.064	67.3656	0.283259	0.328611	0.130902	-7.63932	8.81827	67.3656	0.279019	0.338359
Zfp354b	103.061	0.408347	0.999997	1.63139	1.63139	2.52131	1.5455	0.518609	0.999915	1.38532	1.38532	1.5455	1.11563	0.0021631	0.0130987	0.0916259	-10.9139	1.5455	16.8675	0.180933	0.999997	2.25999	2.25999	2.52131	1.11563	0.0126282	0.0259314	0.149477	-6.68998	2.52131	16.8675	0.00120419	0.0082188	0.0661406	-15.1193	1.11563	16.8675	0.00622792	0.0311078
Ppargc1a	214.235	0.832537	0.999997	1.63019	1.63019	8.30135	5.09225	0.519316	0.999915	1.35359	1.35359	5.09225	3.76202	0.591	0.622555	0.210907	-4.74142	5.09225	24.1445	0.658039	0.999997	2.20662	2.20662	8.30135	3.76202	0.725049	0.750448	0.34382	-2.9085	8.30135	24.1445	0.953614	0.959576	0.155813	-6.41795	3.76202	24.1445	0.901626	0.914728
Tsg101	561.242	0.428132	0.999997	1.62937	1.62937	27.8376	17.0849	0.655181	0.999915	0.802457	-1.24617	17.0849	21.2908	0.573603	0.606214	0.554502	-1.80342	17.0849	30.8113	0.787252	0.999997	1.3075	1.3075	27.8376	21.2908	0.234126	0.273747	0.903487	-1.10682	27.8376	30.8113	0.374918	0.421387	0.691006	-1.44717	21.2908	30.8113	0.639121	0.683153
Fgfrl1	452.634	0.800101	0.999997	1.62831	1.62831	14.1247	8.67441	0.114525	0.999915	1.08369	1.08369	8.67441	8.00448	0.517066	0.552612	0.142004	-7.04208	8.67441	61.0859	0.0816648	0.999997	1.76459	1.76459	14.1247	8.00448	0.670008	0.699779	0.231226	-4.32477	14.1247	61.0859	0.0587494	0.0840809	0.131037	-7.63145	8.00448	61.0859	0.205637	0.260465
Gmeb1	47.5106	0.179707	0.999997	1.62829	1.62829	1.34042	0.823204	0.0621474	0.999915	0.275859	-3.62504	0.823204	2.98415	0.01696	0.0306283	0.198108	-5.04776	0.823204	4.15533	0.495247	0.999997	0.44918	-2.22628	1.34042	2.98415	0.177838	0.214663	0.322578	-3.10003	1.34042	4.15533	0.49287	0.537	0.718149	-1.39247	2.98415	4.15533	0.0747115	0.11412
Tmem145	732.851	0.501645	0.999997	1.62799	1.62799	14.8617	9.12891	0.748331	0.999915	1.06744	1.06744	9.12891	8.55212	0.139779	0.172239	0.0711768	-14.0495	9.12891	128.257	0.367747	0.999997	1.73778	1.73778	14.8617	8.55212	0.359751	0.401269	0.115875	-8.62999	14.8617	128.257	0.108466	0.141633	0.0666797	-14.9971	8.55212	128.257	0.357217	0.417828
Bok	989.751	0.955982	0.999997	1.62792	1.62792	47.3543	29.0888	0.193277	0.999915	3.46618	3.46618	29.0888	8.39219	0.556583	0.590021	0.303325	-3.29679	29.0888	95.8999	0.18892	0.999997	5.64266	5.64266	47.3543	8.39219	0.535599	0.572679	0.493788	-2.02516	47.3543	95.8999	0.556384	0.597641	0.0875098	-11.4273	8.39219	95.8999	0.507745	0.562057
XLOC_034839	238.048	0.183554	0.999997	1.62779	1.62779	8.49462	5.21851	0.304761	0.999915	0.677036	-1.47703	5.21851	7.70787	0.00180069	0.0130731	0.212355	-4.7091	5.21851	24.5745	0.849591	0.999997	1.10207	1.10207	8.49462	7.70787	0.0275582	0.0448023	0.345668	-2.89295	8.49462	24.5745	0.0268919	0.0444251	0.313653	-3.18823	7.70787	24.5745	0.016537	0.0429094
Tbrg4	222.611	0.959164	0.999997	1.62585	1.62585	14.0375	8.63394	0.921933	0.999915	1.39779	1.39779	8.63394	6.17684	0.0212843	0.0361456	1.41581	1.41581	8.63394	6.09825	0.959991	0.999997	2.2726	2.2726	14.0375	6.17684	0.0263254	0.0432287	2.30189	2.30189	14.0375	6.09825	0.0399872	0.0610457	1.01289	1.01289	6.17684	6.09825	0.0866278	0.128049
Gm26917	1851.03	0.812973	0.999997	1.62536	1.62536	61.9424	38.11	0.847203	0.999915	1.52994	1.52994	38.11	24.9094	0.0162228	0.0296955	0.154291	-6.48126	38.11	247.001	0.691981	0.999997	2.4867	2.4867	61.9424	24.9094	0.0281486	0.0455469	0.250778	-3.98759	61.9424	247.001	0.0185821	0.0335436	0.100848	-9.91594	24.9094	247.001	0.0620389	0.0993116
Zfp512	255.255	0.213785	0.999997	1.62529	1.62529	10.3135	6.34567	0.928818	0.999915	1.15425	1.15425	6.34567	5.49767	0.0209743	0.0357362	0.242187	-4.12905	6.34567	26.2016	0.23552	0.999997	1.87598	1.87598	10.3135	5.49767	0.180457	0.21743	0.393623	-2.5405	10.3135	26.2016	0.0282914	0.0461735	0.209822	-4.76594	5.49767	26.2016	0.0779531	0.117923
Cars	277.812	0.332056	0.999997	1.62408	1.62408	9.29931	5.72591	0.550018	0.999915	0.778074	-1.28523	5.72591	7.35909	0.0129695	0.0255082	0.176027	-5.68095	5.72591	32.5286	0.777302	0.999997	1.26365	1.26365	9.29931	7.35909	0.0800441	0.107029	0.285881	-3.49796	9.29931	32.5286	0.0624501	0.0883763	0.226234	-4.42019	7.35909	32.5286	0.0860552	0.1274
Faap20	633.651	0.435787	0.999997	1.62367	1.62367	28.655	17.6483	0.948204	0.999915	0.866887	-1.15355	17.6483	20.3583	0.954649	0.95967	0.371373	-2.69271	17.6483	47.5219	0.452051	0.999997	1.40753	1.40753	28.655	20.3583	0.55497	0.591076	0.602985	-1.65842	28.655	47.5219	0.914701	0.92526	0.428398	-2.33428	20.3583	47.5219	0.833723	0.856263
XLOC_017122	245.771	0.236547	0.999997	1.62301	1.62301	9.52106	5.86631	0.782656	0.999915	0.843356	-1.18574	5.86631	6.95591	0.0105174	0.0223142	0.240883	-4.15139	5.86631	24.3533	0.429511	0.999997	1.36877	1.36877	9.52106	6.95591	0.0954319	0.124703	0.390955	-2.55784	9.52106	24.3533	0.0298244	0.0482158	0.285625	-3.5011	6.95591	24.3533	0.059616	0.0963306
Lzts2	491.302	0.196487	0.999997	1.62241	1.62241	16.3905	10.1026	0.866677	0.999915	2.35284	2.35284	10.1026	4.29379	0.0370598	0.0555805	0.147333	-6.78733	10.1026	68.5697	0.322003	0.999997	3.81726	3.81726	16.3905	4.29379	0.293288	0.334318	0.239035	-4.1835	16.3905	68.5697	0.0726609	0.100451	0.0626193	-15.9695	4.29379	68.5697	0.145304	0.194869
Synpo2	284.982	0.880473	0.999997	1.62201	1.62201	14.6414	9.02667	0.943573	0.999915	3.11734	3.11734	9.02667	2.89563	0.0503948	0.0713956	0.376893	-2.65327	9.02667	23.9502	0.840105	0.999997	5.05637	5.05637	14.6414	2.89563	0.0707991	0.0963952	0.611326	-1.63579	14.6414	23.9502	0.0638884	0.0900866	0.120902	-8.27116	2.89563	23.9502	0.18479	0.238293
Stard7	683.062	0.666608	0.999997	1.62088	1.62088	20.9112	12.9011	0.375175	0.999915	0.346861	-2.883	12.9011	37.1939	0.735985	0.760018	0.208499	-4.79619	12.9011	61.8763	0.218798	0.999997	0.56222	-1.77866	20.9112	37.1939	0.978722	0.981386	0.337951	-2.95901	20.9112	61.8763	0.291705	0.337253	0.601101	-1.66361	37.1939	61.8763	0.608245	0.654519
Mpdz	69.3391	0.195756	0.999997	1.6207	1.6207	2.65241	1.63658	0.970675	0.999915	0.986097	-1.0141	1.63658	1.65966	0.00158203	0.0130731	0.222806	-4.4882	1.63658	7.34532	0.26499	0.999997	1.59817	1.59817	2.65241	1.65966	0.0229486	0.0389935	0.361102	-2.7693	2.65241	7.34532	0.00355316	0.0121283	0.225948	-4.42581	1.65966	7.34532	0.00872181	0.033399
Rabl2	456.71	0.498668	0.999997	1.62042	1.62042	22.6915	14.0035	0.492484	0.999915	0.529851	-1.88732	14.0035	26.4292	0.373996	0.413269	1.04319	1.04319	14.0035	13.4238	0.943598	0.999997	0.858578	-1.16472	22.6915	26.4292	0.160514	0.19605	1.6904	1.6904	22.6915	13.4238	0.169772	0.209687	1.96884	1.96884	26.4292	13.4238	0.456648	0.514793
Eif2b4	369.692	0.290966	0.999997	1.62036	1.62036	15.8084	9.75605	0.640758	0.999915	1.16595	1.16595	9.75605	8.3675	0.00130017	0.0130731	0.280452	-3.56567	9.75605	34.7868	0.170995	0.999997	1.88926	1.88926	15.8084	8.3675	0.0121995	0.0253627	0.454435	-2.20053	15.8084	34.7868	0.00108626	0.00803336	0.240536	-4.15738	8.3675	34.7868	0.00459934	0.0298848
Trf	24513.8	0.275772	0.999997	1.62034	1.62034	1153.11	711.646	0.697156	0.999915	0.827081	-1.20907	711.646	860.431	0.0960614	0.124352	0.441553	-2.26473	711.646	1611.69	0.551331	0.999997	1.34015	1.34015	1153.11	860.431	0.443869	0.484042	0.715467	-1.39769	1153.11	1611.69	0.222591	0.265757	0.533869	-1.87312	860.431	1611.69	0.353069	0.413815
Ugt8a	1246.37	0.32089	0.999997	1.61959	1.61959	67.7047	41.8035	0.771888	0.999915	0.766933	-1.30389	41.8035	54.5073	0.948806	0.954298	1.01051	1.01051	41.8035	41.3687	0.54641	0.999997	1.24212	1.24212	67.7047	54.5073	0.37675	0.418125	1.63662	1.63662	67.7047	41.3687	0.760449	0.787249	1.3176	1.3176	54.5073	41.3687	0.732593	0.767058
Nudt1	132.278	0.188906	0.999997	1.61939	1.61939	6.80881	4.20454	0.245694	0.999915	0.728117	-1.37341	4.20454	5.77455	0.736939	0.760798	0.760751	-1.31449	4.20454	5.52684	0.970194	0.999997	1.17911	1.17911	6.80881	5.77455	0.160931	0.196466	1.23195	1.23195	6.80881	5.52684	0.199354	0.241388	1.04482	1.04482	5.77455	5.52684	0.332713	0.393165
Gm26974	70.5688	0.252025	0.999997	1.61914	1.61914	2.38331	1.47196	0.886799	0.999915	1.08383	1.08383	1.47196	1.35811	0.0110623	0.0230283	0.166703	-5.99871	1.47196	8.82985	0.2507	0.999997	1.75486	1.75486	2.38331	1.35811	0.0934445	0.122441	0.269915	-3.70487	2.38331	8.82985	0.0144448	0.0280263	0.153809	-6.50155	1.35811	8.82985	0.0452965	0.0789494
Ccdc103	153.94	0.269262	0.999997	1.61911	1.61911	5.55593	3.43148	0.988378	0.999915	0.832974	-1.20052	3.43148	4.11955	0.00427446	0.014626	0.204868	-4.8812	3.43148	16.7497	0.320501	0.999997	1.34867	1.34867	5.55593	4.11955	0.038943	0.0588	0.331703	-3.01474	5.55593	16.7497	0.00784742	0.0186145	0.245948	-4.06591	4.11955	16.7497	0.0219013	0.0495261
Rnaseh2a	558.824	0.223574	0.999997	1.61886	1.61886	18.5577	11.4634	0.70882	0.999915	1.6598	1.6598	11.4634	6.90652	0.0180156	0.0320598	0.151493	-6.60098	11.4634	75.6699	0.467077	0.999997	2.68698	2.68698	18.5577	6.90652	0.154403	0.189495	0.245245	-4.07755	18.5577	75.6699	0.0558532	0.0805846	0.0912717	-10.9563	6.90652	75.6699	0.097798	0.14081
Krit1	213.718	0.335759	0.999997	1.61879	1.61879	8.32616	5.14344	0.701978	0.999915	0.761161	-1.31378	5.14344	6.75737	0.0377888	0.0564883	0.255574	-3.91276	5.14344	20.1251	0.626794	0.999997	1.23216	1.23216	8.32616	6.75737	0.189294	0.226774	0.413721	-2.41709	8.32616	20.1251	0.104479	0.137153	0.335769	-2.97824	6.75737	20.1251	0.191287	0.245347
Vstm2b	711.055	0.201327	0.999997	1.6184	1.6184	19.0039	11.7424	0.62253	0.999915	1.87587	1.87587	11.7424	6.2597	0.0341345	0.0520434	0.103734	-9.64008	11.7424	113.198	0.503652	0.999997	3.03591	3.03591	19.0039	6.2597	0.271555	0.312139	0.167882	-5.95655	19.0039	113.198	0.114365	0.148304	0.0552989	-18.0835	6.2597	113.198	0.164818	0.216519
Lcorl	308.655	0.51887	0.999997	1.61825	1.61825	7.86309	4.859	0.419524	0.999915	0.468161	-2.13602	4.859	10.3789	0.430387	0.468639	0.119351	-8.37862	4.859	40.7117	0.826521	0.999997	0.757603	-1.31995	7.86309	10.3789	0.198956	0.236836	0.193141	-5.17757	7.86309	40.7117	0.166694	0.206469	0.254937	-3.92254	10.3789	40.7117	0.48	0.536491
Ptrh1	99.357	0.215056	0.999997	1.61795	1.61795	4.24842	2.62581	0.366842	0.999915	0.898015	-1.11357	2.62581	2.92401	0.272014	0.310763	0.308995	-3.2363	2.62581	8.4979	0.818312	0.999997	1.45294	1.45294	4.24842	2.92401	0.963477	0.967781	0.499937	-2.00025	4.24842	8.4979	0.807812	0.830182	0.344086	-2.90625	2.92401	8.4979	0.548874	0.600092
Fam98c	643.269	0.681914	0.999997	1.61757	1.61757	21.9891	13.5939	0.133002	0.999915	2.96521	2.96521	13.5939	4.58448	0.16356	0.197648	0.152027	-6.57776	13.5939	89.4177	0.0730017	0.999997	4.79642	4.79642	21.9891	4.58448	0.297489	0.338564	0.245914	-4.06646	21.9891	89.4177	0.0153221	0.0292516	0.0512704	-19.5044	4.58448	89.4177	0.0907897	0.132802
Dio3	427.942	0.0637003	0.999997	1.61743	1.61743	14.9281	9.2295	0.501496	0.999915	0.899103	-1.11222	9.2295	10.2652	0.000337783	0.0130731	0.186189	-5.37089	9.2295	49.5706	0.297964	0.999997	1.45424	1.45424	14.9281	10.2652	0.0173615	0.0320416	0.301148	-3.32062	14.9281	49.5706	0.00314289	0.0114621	0.207083	-4.82898	10.2652	49.5706	0.00276776	0.0294361
Ppapdc1a	564.585	0.475911	0.999997	1.61736	1.61736	19.3449	11.9608	0.627318	0.999915	1.15773	1.15773	11.9608	10.3313	0.00220523	0.0130987	0.169762	-5.89061	11.9608	70.4567	0.872838	0.999997	1.87245	1.87245	19.3449	10.3313	0.0103687	0.022983	0.274565	-3.64213	19.3449	70.4567	0.0114342	0.0238339	0.146634	-6.81971	10.3313	70.4567	0.0155962	0.0418252
1700013F07Rik	105.176	0.260688	0.999997	1.6172	1.6172	4.0389	2.49747	0.275327	0.999915	0.681961	-1.46636	2.49747	3.66219	0.0840169	0.110662	0.258718	-3.86522	2.49747	9.65327	0.945794	0.999997	1.10287	1.10287	4.0389	3.66219	0.421462	0.462079	0.418397	-2.39007	4.0389	9.65327	0.487858	0.532032	0.379373	-2.63593	3.66219	9.65327	0.327132	0.38748
Nif3l1	175.167	0.457495	0.999997	1.61719	1.61719	6.54063	4.04445	0.458391	0.999915	1.64234	1.64234	4.04445	2.46261	0.000819811	0.0130731	0.19097	-5.23644	4.04445	21.1785	0.175117	0.999997	2.65597	2.65597	6.54063	2.46261	0.0043103	0.0157327	0.308834	-3.23799	6.54063	21.1785	0.000406733	0.00707059	0.116279	-8.60001	2.46261	21.1785	0.00217051	0.0291749
Ppp2r5c	279.13	0.383894	0.999997	1.61701	1.61701	9.80188	6.06172	0.427748	0.999915	0.677075	-1.47694	6.06172	8.9528	0.419341	0.458045	0.206779	-4.83607	6.06172	29.3149	0.999028	0.999997	1.09484	1.09484	9.80188	8.9528	0.944511	0.950667	0.334365	-2.99074	9.80188	29.3149	0.948995	0.955651	0.305401	-3.27438	8.9528	29.3149	0.755852	0.787878
Uqcrc2	419.759	0.939444	0.999997	1.61646	1.61646	20.4508	12.6516	0.0976541	0.999915	1.33916	1.33916	12.6516	9.44742	0.766398	0.788151	0.394886	-2.53238	12.6516	32.0385	0.0937373	0.999997	2.1647	2.1647	20.4508	9.44742	0.819878	0.837795	0.638319	-1.56661	20.4508	32.0385	0.0951618	0.126496	0.294877	-3.39125	9.44742	32.0385	0.253022	0.311002
Phactr3	1181.74	0.45924	0.999997	1.61598	1.61598	11.2647	6.97081	0.563077	0.999915	0.693002	-1.443	6.97081	10.0589	0.000102324	0.0130731	0.027972	-35.75	6.97081	249.206	0.925647	0.999997	1.11987	1.11987	11.2647	10.0589	0.000565724	0.0140159	0.0452021	-22.1229	11.2647	249.206	0.000874342	0.00780292	0.0403636	-24.7748	10.0589	249.206	0.000755016	0.0291749
Enpp2	4744.66	0.404815	0.999997	1.61592	1.61592	217.512	134.606	0.50646	0.999915	0.557243	-1.79455	134.606	241.557	0.234864	0.272567	0.574352	-1.74109	134.606	234.361	0.926386	0.999997	0.900461	-1.11054	217.512	241.557	0.626721	0.659071	0.928108	-1.07746	217.512	234.361	0.592998	0.632085	1.0307	1.0307	241.557	234.361	0.648084	0.691308
Whrn	476.106	0.213448	0.999997	1.6159	1.6159	9.36466	5.79532	0.321341	0.999915	0.688093	-1.45329	5.79532	8.42229	0.0101472	0.02182	0.0719739	-13.8939	5.79532	80.5197	0.88555	0.999997	1.11189	1.11189	9.36466	8.42229	0.102291	0.132393	0.116303	-8.59825	9.36466	80.5197	0.0995426	0.131536	0.104599	-9.56031	8.42229	80.5197	0.0732243	0.112415
Cox18	290.64	0.322196	0.999997	1.61535	1.61535	9.10878	5.63888	0.3998	0.999915	0.473534	-2.11178	5.63888	11.9081	0.0127171	0.0252017	0.184538	-5.41895	5.63888	30.5568	0.953088	0.999997	0.764925	-1.30732	9.10878	11.9081	0.0813533	0.108504	0.298093	-3.35465	9.10878	30.5568	0.0924915	0.123543	0.389703	-2.56606	11.9081	30.5568	0.0886718	0.130409
Maats1os	191.307	0.567001	0.999997	1.61524	1.61524	6.55763	4.05986	0.544612	0.999915	0.781438	-1.27969	4.05986	5.19537	0.059967	0.0827536	0.186773	-5.35409	4.05986	21.7369	0.932653	0.999997	1.26221	1.26221	6.55763	5.19537	0.157793	0.193128	0.301683	-3.31474	6.55763	21.7369	0.209578	0.252051	0.239012	-4.18389	5.19537	21.7369	0.288928	0.348538
Sez6l2	235.321	0.471879	0.999997	1.61461	1.61461	6.79939	4.21115	0.930423	0.999915	1.00271	1.00271	4.21115	4.19977	0.0138985	0.0266685	0.126615	-7.89793	4.21115	33.2594	0.47132	0.999997	1.61899	1.61899	6.79939	4.19977	0.0560334	0.0791895	0.204435	-4.89153	6.79939	33.2594	0.0196479	0.0349383	0.126273	-7.91934	4.19977	33.2594	0.0634293	0.10093
Abcb8	1282.8	0.36693	0.999997	1.61453	1.61453	38.7794	24.019	0.750175	0.999915	0.86826	-1.15173	24.019	27.6634	0.00747366	0.0183717	0.141106	-7.08687	24.019	170.22	0.271735	0.999997	1.40183	1.40183	38.7794	27.6634	0.0444161	0.0654922	0.22782	-4.38943	38.7794	170.22	0.00722449	0.0176712	0.162516	-6.15324	27.6634	170.22	0.0286379	0.0580657
Tex30	536.269	0.807549	0.999997	1.61438	1.61438	14.704	9.10814	0.560664	0.999915	1.46708	1.46708	9.10814	6.20834	0.0315965	0.0489152	0.110591	-9.04229	9.10814	82.3584	0.436352	0.999997	2.36843	2.36843	14.704	6.20834	0.0532431	0.0759232	0.178537	-5.60108	14.704	82.3584	0.0166586	0.0310247	0.075382	-13.2658	6.20834	82.3584	0.0829907	0.123747
Arl6ip4	229.905	0.216576	0.999997	1.61402	1.61402	8.26841	5.12285	0.359593	0.999915	1.04746	1.04746	5.12285	4.89073	0.161605	0.195532	0.192245	-5.2017	5.12285	26.6475	0.832025	0.999997	1.69063	1.69063	8.26841	4.89073	0.717891	0.744224	0.310288	-3.22281	8.26841	26.6475	0.60198	0.640386	0.183534	-5.44858	4.89073	26.6475	0.452225	0.510655
Mycbpap	47.7489	0.604034	0.999997	1.6139	1.6139	2.77877	1.72177	0.770808	0.999915	0.862162	-1.15987	1.72177	1.99704	0.0232289	0.038574	1.51758	1.51758	1.72177	1.13455	0.860326	0.999997	1.39145	1.39145	2.77877	1.99704	0.0102002	0.0227565	2.44923	2.44923	2.77877	1.13455	0.0214785	0.0374338	1.7602	1.7602	1.99704	1.13455	0.050267	0.0850296
XLOC_017999	113.44	0.193745	0.999997	1.6137	1.6137	4.2669	2.64417	0.622822	0.999915	0.760521	-1.31489	2.64417	3.47678	0.0143689	0.0273005	0.234857	-4.25791	2.64417	11.2586	0.490619	0.999997	1.22726	1.22726	4.2669	3.47678	0.147005	0.181567	0.378989	-2.6386	4.2669	11.2586	0.0566855	0.0816033	0.30881	-3.23823	3.47678	11.2586	0.0836927	0.124572
Tmpo	160.359	0.226677	0.999997	1.6137	1.6137	6.66354	4.12936	0.126007	0.999915	0.281914	-3.54718	4.12936	14.6476	0.201432	0.237729	2.21953	2.21953	4.12936	1.86047	0.656079	0.999997	0.454925	-2.19816	6.66354	14.6476	0.0309962	0.0490512	3.58165	3.58165	6.66354	1.86047	0.0185577	0.0335142	7.87305	7.87305	14.6476	1.86047	0.0694495	0.108047
Cort	1460.61	0.0411445	0.999997	1.61369	1.61369	56.6961	35.1345	0.482085	0.999915	0.879542	-1.13696	35.1345	39.9463	0.000487569	0.0130731	0.241088	-4.14786	35.1345	145.733	0.232264	0.999997	1.41931	1.41931	56.6961	39.9463	0.0352176	0.0542274	0.389042	-2.57042	56.6961	145.733	0.00464346	0.0138062	0.274107	-3.64822	39.9463	145.733	0.00357027	0.029525
Ocrl	96.6291	0.370836	0.999997	1.61367	1.61367	3.42508	2.12254	0.359337	0.999915	0.483278	-2.0692	2.12254	4.39196	0.556439	0.589888	0.251832	-3.9709	2.12254	8.42838	0.918016	0.999997	0.779852	-1.28229	3.42508	4.39196	0.195154	0.232918	0.406374	-2.46079	3.42508	8.42838	0.194199	0.23578	0.521092	-1.91905	4.39196	8.42838	0.460901	0.518804
Rab26	182.721	0.574157	0.999997	1.61261	1.61261	8.75616	5.42981	0.29207	0.999915	1.68696	1.68696	5.42981	3.2187	0.0548688	0.0767666	0.350901	-2.8498	5.42981	15.4739	0.134789	0.999997	2.72041	2.72041	8.75616	3.2187	0.144028	0.178337	0.565867	-1.7672	8.75616	15.4739	0.0115279	0.0239648	0.208008	-4.8075	3.2187	15.4739	0.0732892	0.112487
Mrps17	2286.38	0.135687	0.999997	1.61249	1.61249	102.481	63.5546	0.902678	0.999915	1.21532	1.21532	63.5546	52.2945	0.00983943	0.0214233	0.31813	-3.14337	63.5546	199.775	0.15058	0.999997	1.9597	1.9597	102.481	52.2945	0.148404	0.183077	0.512982	-1.94938	102.481	199.775	0.0134996	0.0267248	0.261766	-3.8202	52.2945	199.775	0.0345621	0.0654231
Gm14285	317.227	0.300734	0.999997	1.61227	1.61227	15.9926	9.91926	0.903051	0.999915	0.7737	-1.29249	9.91926	12.8206	0.279092	0.317887	0.641795	-1.55813	9.91926	15.4555	0.422499	0.999997	1.24742	1.24742	15.9926	12.8206	0.83597	0.852502	1.03475	1.03475	15.9926	15.4555	0.373256	0.419762	0.829514	-1.20553	12.8206	15.4555	0.582508	0.630954
Tdrkh	647.51	0.321218	0.999997	1.61212	1.61212	24.0877	14.9416	0.451982	0.999915	0.76283	-1.31091	14.9416	19.5871	0.000531105	0.0130731	0.228617	-4.37413	14.9416	65.3567	0.88055	0.999997	1.22978	1.22978	24.0877	19.5871	0.00464652	0.0160642	0.368558	-2.71328	24.0877	65.3567	0.00552681	0.0151538	0.299696	-3.33672	19.5871	65.3567	0.00464737	0.0298895
Acan	111.2	0.335828	0.999997	1.61204	1.61204	3.53306	2.19167	0.989939	0.999915	0.418421	-2.38994	2.19167	5.23796	0.0207791	0.0355065	0.205089	-4.87592	2.19167	10.6864	0.38715	0.999997	0.674512	-1.48255	3.53306	5.23796	0.117037	0.14887	0.330612	-3.02469	3.53306	10.6864	0.0321955	0.0512353	0.490151	-2.04019	5.23796	10.6864	0.0928147	0.135085
Adrm1	119.405	0.677299	0.999997	1.61124	1.61124	6.19649	3.84578	0.935021	0.999915	1.03767	1.03767	3.84578	3.70618	0.566514	0.599364	0.575455	-1.73776	3.84578	6.68303	0.654956	0.999997	1.67193	1.67193	6.19649	3.70618	0.369477	0.410918	0.927198	-1.07852	6.19649	6.68303	0.649141	0.684532	0.554566	-1.80321	3.70618	6.68303	0.835795	0.858046
Rasl10b	151.116	0.958653	0.999997	1.61121	1.61121	7.17017	4.45018	0.0248403	0.999915	3.19098	3.19098	4.45018	1.39461	0.246565	0.284924	0.305065	-3.27799	4.45018	14.5877	0.0257817	0.999997	5.14133	5.14133	7.17017	1.39461	0.274779	0.315395	0.491523	-2.03449	7.17017	14.5877	0.00502145	0.0144007	0.0956023	-10.46	1.39461	14.5877	0.0287471	0.0582142
Ttll5	1553.56	0.312976	0.999997	1.61098	1.61098	42.3905	26.3136	0.408635	0.999915	0.458264	-2.18215	26.3136	57.4202	0.00324906	0.0136415	0.138635	-7.21318	26.3136	189.805	0.926709	0.999997	0.738252	-1.35455	42.3905	57.4202	0.0256887	0.0424399	0.223338	-4.47752	42.3905	189.805	0.030183	0.0486992	0.302522	-3.30554	57.4202	189.805	0.0267464	0.0558009
Camsap2	275.037	0.282845	0.999997	1.61079	1.61079	9.12619	5.66567	0.294042	0.999915	0.39922	-2.50488	5.66567	14.1918	0.541994	0.576393	0.238884	-4.18614	5.66567	23.7172	0.942019	0.999997	0.64306	-1.55507	9.12619	14.1918	0.1448	0.179147	0.384791	-2.59881	9.12619	23.7172	0.153891	0.192552	0.598376	-1.67119	14.1918	23.7172	0.351501	0.412192
Dlk1	917.171	0.410555	0.999997	1.61057	1.61057	31.139	19.3341	0.551052	0.999915	0.500447	-1.99822	19.3341	38.6338	0.0156135	0.0289128	0.220109	-4.54321	19.3341	87.8391	0.880326	0.999997	0.806005	-1.24069	31.139	38.6338	0.0736392	0.0996631	0.354501	-2.82087	31.139	87.8391	0.0723572	0.10009	0.439824	-2.27363	38.6338	87.8391	0.10043	0.143834
Lsm2	524.025	0.378742	0.999997	1.60996	1.60996	14.1598	8.79512	0.642291	0.999915	0.784335	-1.27496	8.79512	11.2135	0.00241839	0.0131937	0.117866	-8.48422	8.79512	74.6197	0.740033	0.999997	1.26275	1.26275	14.1598	11.2135	0.0154762	0.0295881	0.189759	-5.26984	14.1598	74.6197	0.0119017	0.0245086	0.150275	-6.65447	11.2135	74.6197	0.0176026	0.0442271
Capn3	62.0594	0.449301	0.999997	1.60939	1.60939	2.59703	1.61367	0.300574	0.999915	0.622445	-1.60657	1.61367	2.59247	0.157074	0.190653	0.358423	-2.79	1.61367	4.50213	0.728107	0.999997	1.00176	1.00176	2.59703	2.59247	0.4336	0.474044	0.576844	-1.73357	2.59703	4.50213	0.665413	0.699832	0.575832	-1.73662	2.59247	4.50213	0.492653	0.548274
Eme2	548.75	0.165597	0.999997	1.60933	1.60933	22.9027	14.2312	0.646375	0.999915	1.35287	1.35287	14.2312	10.5193	0.00616199	0.0168079	0.256435	-3.89962	14.2312	55.4963	0.0998557	0.999997	2.17721	2.17721	22.9027	10.5193	0.0865367	0.114528	0.412689	-2.42313	22.9027	55.4963	0.00459537	0.0137354	0.189549	-5.27568	10.5193	55.4963	0.0170664	0.0435525
Kdm3a	249.263	0.365121	0.999997	1.60932	1.60932	4.17612	2.59496	0.188403	0.999915	0.46358	-2.15712	2.59496	5.59765	0.058742	0.0812746	0.0606007	-16.5015	2.59496	42.8206	0.617868	0.999997	0.746049	-1.34039	4.17612	5.59765	0.246745	0.286758	0.0975259	-10.2537	4.17612	42.8206	0.508924	0.552228	0.130723	-7.64975	5.59765	42.8206	0.244972	0.302283
Slc27a3	217.059	0.187666	0.999997	1.60928	1.60928	7.33542	4.5582	0.395703	0.999915	0.786573	-1.27134	4.5582	5.79501	0.0515868	0.0728021	0.181837	-5.49943	4.5582	25.0675	0.722099	0.999997	1.26582	1.26582	7.33542	5.79501	0.380786	0.42196	0.292627	-3.41732	7.33542	25.0675	0.262803	0.307606	0.231176	-4.32571	5.79501	25.0675	0.233008	0.289567
Npy2r	191.791	0.846081	0.999997	1.60797	1.60797	6.29849	3.91704	0.942485	0.999915	0.880562	-1.13564	3.91704	4.44835	0.418908	0.457606	0.166464	-6.0073	3.91704	23.5309	0.80899	0.999997	1.41592	1.41592	6.29849	4.44835	0.344236	0.385623	0.267669	-3.73596	6.29849	23.5309	0.497292	0.541219	0.189043	-5.2898	4.44835	23.5309	0.799685	0.826217
Chrm3	395.259	0.367214	0.999997	1.60787	1.60787	20.6178	12.8231	0.410053	0.999915	1.73508	1.73508	12.8231	7.39048	0.100638	0.129472	0.460445	-2.17181	12.8231	27.8493	0.117755	0.999997	2.78978	2.78978	20.6178	7.39048	0.368603	0.41014	0.740334	-1.35074	20.6178	27.8493	0.0332736	0.0525646	0.265374	-3.76827	7.39048	27.8493	0.142475	0.191815
Gabra5	704.222	0.215276	0.999997	1.60777	1.60777	35.5603	22.1178	0.750046	0.999915	1.40546	1.40546	22.1178	15.737	0.023598	0.0390217	0.443079	-2.25693	22.1178	49.9183	0.163767	0.999997	2.25967	2.25967	35.5603	15.737	0.196131	0.233891	0.712372	-1.40376	35.5603	49.9183	0.0207232	0.0363939	0.315255	-3.17204	15.737	49.9183	0.0682798	0.106607
Fam228b	154.948	0.551213	0.999997	1.60716	1.60716	5.13363	3.19422	0.868644	0.999915	1.15501	1.15501	3.19422	2.76553	0.00665623	0.0173944	0.16045	-6.23248	3.19422	19.9079	0.492667	0.999997	1.85629	1.85629	5.13363	2.76553	0.0232693	0.0393745	0.257869	-3.87794	5.13363	19.9079	0.00874115	0.0199421	0.138916	-7.19858	2.76553	19.9079	0.0296327	0.0592847
Ndufs1	305.942	0.375841	0.999997	1.60656	1.60656	9.10548	5.66768	0.208561	0.999915	0.348437	-2.86996	5.66768	16.266	0.0341633	0.0520742	0.196229	-5.09608	5.66768	28.883	0.647246	0.999997	0.559785	-1.7864	9.10548	16.266	0.156208	0.19141	0.315254	-3.17204	9.10548	28.883	0.34307	0.389251	0.56317	-1.77566	16.266	28.883	0.175473	0.228223
Ube2l3	1420.47	0.179655	0.999997	1.60638	1.60638	53.1621	33.0942	0.16625	0.999915	0.384531	-2.60057	33.0942	86.0638	0.299756	0.338937	0.374723	-2.66864	33.0942	88.3166	0.866886	0.999997	0.617705	-1.6189	53.1621	86.0638	0.915007	0.924011	0.601949	-1.66127	53.1621	88.3166	0.805758	0.828399	0.974492	-1.02618	86.0638	88.3166	0.422501	0.481535
Rgs7	1791.56	0.324308	0.999997	1.60626	1.60626	57.0808	35.5366	0.0945338	0.999915	1.91881	1.91881	35.5366	18.5201	0.000528492	0.0130731	0.140032	-7.14123	35.5366	253.775	0.0170505	0.999997	3.0821	3.0821	57.0808	18.5201	0.00456728	0.0159773	0.224927	-4.44589	57.0808	253.775	3.83721e-05	0.00633112	0.0729785	-13.7027	18.5201	253.775	0.000360643	0.0291749
Fggy	479.419	0.505413	0.999997	1.60623	1.60623	24.5304	15.272	0.816143	0.999915	0.999083	-1.00092	15.272	15.286	0.424711	0.463067	0.559929	-1.78594	15.272	27.2749	0.715214	0.999997	1.60476	1.60476	24.5304	15.286	0.815692	0.833992	0.899375	-1.11188	24.5304	27.2749	0.592651	0.631737	0.560443	-1.7843	15.286	27.2749	0.835749	0.858027
Rbm33	372.383	0.294341	0.999997	1.60549	1.60549	14.4659	9.01025	0.457036	0.999915	0.677345	-1.47635	9.01025	13.3023	0.843406	0.858739	0.27195	-3.67715	9.01025	33.132	0.833144	0.999997	1.08747	1.08747	14.4659	13.3023	0.290937	0.331836	0.436613	-2.29036	14.4659	33.132	0.417867	0.463876	0.401494	-2.49069	13.3023	33.132	0.607146	0.653475
Mff	1449.48	0.25817	0.999997	1.60545	1.60545	50.5218	31.4689	0.913476	0.999915	1.03343	1.03343	31.4689	30.4509	0.0075543	0.0184616	0.181948	-5.49608	31.4689	172.956	0.26944	0.999997	1.65912	1.65912	50.5218	30.4509	0.0664125	0.0913781	0.292108	-3.42339	50.5218	172.956	0.0109218	0.0231063	0.176062	-5.67983	30.4509	172.956	0.0335564	0.0642029
Ccdc9	718.248	0.285747	0.999997	1.60517	1.60517	21.4192	13.3439	0.559994	0.999915	1.40654	1.40654	13.3439	9.48702	0.00108676	0.0130731	0.128887	-7.75876	13.3439	103.532	0.137644	0.999997	2.25774	2.25774	21.4192	9.48702	0.0105663	0.0232424	0.206885	-4.8336	21.4192	103.532	0.000728098	0.0075912	0.0916338	-10.913	9.48702	103.532	0.00338711	0.029525
Wif1	83.387	0.231668	0.999997	1.60482	1.60482	2.912	1.81454	0.323984	0.999915	0.853685	-1.17139	1.81454	2.12554	0.0815396	0.107831	0.191716	-5.21606	1.81454	9.46474	0.916812	0.999997	1.37001	1.37001	2.912	2.12554	0.448274	0.488219	0.307668	-3.25025	2.912	9.46474	0.424643	0.47068	0.224574	-4.45287	2.12554	9.46474	0.321968	0.38236
Tardbp	405.863	0.658655	0.999997	1.60443	1.60443	11.6276	7.24722	0.201966	0.999915	0.333583	-2.99776	7.24722	21.7254	0.549597	0.583484	0.183631	-5.4457	7.24722	39.4662	0.385023	0.999997	0.535209	-1.86843	11.6276	21.7254	0.824735	0.84228	0.294623	-3.39417	11.6276	39.4662	0.577972	0.618309	0.550482	-1.81659	21.7254	39.4662	0.624298	0.669508
Dpm2	313.121	0.823086	0.999997	1.60399	1.60399	16.656	10.3841	0.870054	0.999915	0.565291	-1.769	10.3841	18.3695	0.0292432	0.045989	1.92218	1.92218	10.3841	5.40224	0.969357	0.999997	0.906718	-1.10288	16.656	18.3695	0.0220859	0.0378941	3.08316	3.08316	16.656	5.40224	0.0333893	0.0526936	3.40035	3.40035	18.3695	5.40224	0.0864002	0.127768
Opn3	95.7442	0.931059	0.999997	1.60361	1.60361	4.55176	2.83845	0.870649	0.999915	1.05203	1.05203	2.83845	2.69808	0.3491	0.388482	0.410123	-2.4383	2.83845	6.92097	0.934559	0.999997	1.68704	1.68704	4.55176	2.69808	0.397601	0.438608	0.657677	-1.5205	4.55176	6.92097	0.470809	0.515387	0.389841	-2.56515	2.69808	6.92097	0.794795	0.821943
Trp53bp1	806.709	0.217653	0.999997	1.60358	1.60358	32.8976	20.5151	0.294997	0.999915	0.56748	-1.76218	20.5151	36.1512	0.00959555	0.0211102	0.354398	-2.82169	20.5151	57.8872	0.93855	0.999997	0.909999	-1.0989	32.8976	36.1512	0.095976	0.125302	0.568305	-1.75962	32.8976	57.8872	0.104543	0.137218	0.624512	-1.60125	36.1512	57.8872	0.0701874	0.10889
Cpne3	124.611	0.357682	0.999997	1.60352	1.60352	6.36849	3.97157	0.618995	0.999915	1.92247	1.92247	3.97157	2.06587	0.232224	0.269759	0.418831	-2.3876	3.97157	9.48252	0.737115	0.999997	3.08272	3.08272	6.36849	2.06587	0.674447	0.703815	0.671604	-1.48897	6.36849	9.48252	0.494793	0.538768	0.217861	-4.59009	2.06587	9.48252	0.627905	0.672857
Pcnp	400.7	0.165963	0.999997	1.60291	1.60291	13.9606	8.70955	0.141978	0.999915	0.560971	-1.78262	8.70955	15.5258	0.000420153	0.0130731	0.223795	-4.46837	8.70955	38.9175	0.829923	0.999997	0.899184	-1.11212	13.9606	15.5258	0.00816553	0.0202155	0.358723	-2.78767	13.9606	38.9175	0.0189339	0.0340148	0.398942	-2.50663	15.5258	38.9175	0.00448326	0.0298691
Gm27348	1780.56	0.178475	0.999997	1.60267	1.60267	67.5144	42.1263	0.367599	0.999915	0.610613	-1.6377	42.1263	68.9902	0.0228343	0.0381013	0.26918	-3.71498	42.1263	156.499	0.741088	0.999997	0.978608	-1.02186	67.5144	68.9902	0.222972	0.262024	0.431406	-2.318	67.5144	156.499	0.157759	0.196845	0.440836	-2.26842	68.9902	156.499	0.13212	0.179942
Gprasp1	200.285	0.245855	0.999997	1.60251	1.60251	9.28037	5.79115	0.848365	0.999915	1.04596	1.04596	5.79115	5.53666	0.0474562	0.0680712	0.377825	-2.64673	5.79115	15.3276	0.395615	0.999997	1.67617	1.67617	9.28037	5.53666	0.294597	0.335678	0.605468	-1.65161	9.28037	15.3276	0.0930995	0.124224	0.361222	-2.76838	5.53666	15.3276	0.191219	0.2453
Ppcdc	161.532	0.399078	0.999997	1.60243	1.60243	10.0586	6.2771	0.593353	0.999915	1.19579	1.19579	6.2771	5.24933	0.0760035	0.101475	1.71292	1.71292	6.2771	3.66455	0.817919	0.999997	1.91617	1.91617	10.0586	5.24933	0.0194993	0.0347102	2.74484	2.74484	10.0586	3.66455	0.0422731	0.0639315	1.43246	1.43246	5.24933	3.66455	0.100567	0.144003
Maged2	655.502	0.445203	0.999997	1.60197	1.60197	21.3982	13.3575	0.405785	0.999915	0.715032	-1.39854	13.3575	18.6809	0.00882454	0.0201459	0.174921	-5.71686	13.3575	76.3626	0.891256	0.999997	1.14546	1.14546	21.3982	18.6809	0.0404062	0.0606361	0.280218	-3.56865	21.3982	76.3626	0.0683131	0.0953496	0.244634	-4.08773	18.6809	76.3626	0.062618	0.100004
Rsph9	644.632	0.244085	0.999997	1.60194	1.60194	25.5601	15.9557	0.224759	0.999915	0.431646	-2.31672	15.9557	36.9648	0.424098	0.462449	0.416484	-2.40105	15.9557	38.3104	0.875405	0.999997	0.691471	-1.44619	25.5601	36.9648	0.84831	0.863531	0.667184	-1.49884	25.5601	38.3104	0.752528	0.780211	0.964876	-1.0364	36.9648	38.3104	0.553329	0.604206
Zfp609	252.848	0.441135	0.999997	1.60157	1.60157	12.7997	7.99199	0.33003	0.999915	1.2493	1.2493	7.99199	6.39718	0.093775	0.121877	0.474808	-2.10612	7.99199	16.8321	0.111166	0.999997	2.00084	2.00084	12.7997	6.39718	0.2973	0.338411	0.760437	-1.31503	12.7997	16.8321	0.0233841	0.0399847	0.380059	-2.63117	6.39718	16.8321	0.117791	0.163752
XLOC_042354	122.565	0.41443	0.999997	1.60037	1.60037	3.58528	2.24028	0.802781	0.999915	1.0035	1.0035	2.24028	2.23247	0.000775664	0.0130731	0.131042	-7.63116	2.24028	17.096	0.337307	0.999997	1.60597	1.60597	3.58528	2.23247	0.00471645	0.0161348	0.209715	-4.76838	3.58528	17.096	0.00105041	0.00797116	0.130585	-7.65787	2.23247	17.096	0.00347024	0.029525
Arsa	100.505	0.400248	0.999997	1.60004	1.60004	3.61221	2.25758	0.803249	0.999915	0.756365	-1.32211	2.25758	2.98477	0.00276937	0.0132448	0.21381	-4.67705	2.25758	10.5588	0.612962	0.999997	1.21021	1.21021	3.61221	2.98477	0.0162951	0.0306838	0.342105	-2.92308	3.61221	10.5588	0.00886681	0.0201274	0.282681	-3.53755	2.98477	10.5588	0.0177669	0.0444188
4930432K21Rik	102.831	0.306766	0.999997	1.60003	1.60003	3.49189	2.18239	0.489487	0.999915	0.69276	-1.4435	2.18239	3.15028	0.692995	0.719024	0.19323	-5.17518	2.18239	11.2942	0.81161	0.999997	1.10844	1.10844	3.49189	3.15028	0.640145	0.671641	0.309175	-3.23442	3.49189	11.2942	0.818346	0.839456	0.278928	-3.58516	3.15028	11.2942	0.75704	0.788927
XLOC_034859	2088.57	0.394714	0.999997	1.59989	1.59989	54.9994	34.377	0.342448	0.999915	1.29441	1.29441	34.377	26.5581	0.00415892	0.0145108	0.106121	-9.4232	34.377	323.941	0.101687	0.999997	2.07091	2.07091	54.9994	26.5581	0.0240446	0.0403847	0.169782	-5.88991	54.9994	323.941	0.00117955	0.00820095	0.0819843	-12.1975	26.5581	323.941	0.00773282	0.0325457
Gm43695	3075.52	0.143133	0.999997	1.59955	1.59955	92.4198	57.7788	0.416726	0.999915	1.40582	1.40582	57.7788	41.0996	0.00025024	0.0130731	0.131252	-7.61895	57.7788	440.214	0.0435659	0.999997	2.24868	2.24868	92.4198	41.0996	0.00588399	0.017496	0.209943	-4.7632	92.4198	440.214	0.000119567	0.00681509	0.0933628	-10.7109	41.0996	440.214	0.0005801	0.0291749
Brpf1	238.612	0.219247	0.999997	1.59916	1.59916	5.16181	3.22782	0.535301	0.999915	0.786436	-1.27156	3.22782	4.10436	0.00249744	0.0132205	0.0826932	-12.0929	3.22782	39.0337	0.617782	0.999997	1.25764	1.25764	5.16181	4.10436	0.0304473	0.0483973	0.13224	-7.56201	5.16181	39.0337	0.016448	0.0307671	0.105149	-9.51029	4.10436	39.0337	0.0197774	0.0468987
XLOC_020210	174.636	0.281844	0.999997	1.59912	1.59912	8.52607	5.33173	0.496692	0.999915	0.528662	-1.89157	5.33173	10.0853	0.900972	0.911072	0.975042	-1.0256	5.33173	5.46821	0.764614	0.999997	0.845393	-1.18288	8.52607	10.0853	0.312387	0.35369	1.55921	1.55921	8.52607	5.46821	0.48991	0.534136	1.84436	1.84436	10.0853	5.46821	0.631586	0.676305
Slc50a1	529.795	0.739813	0.999997	1.59903	1.59903	30.6722	19.1817	0.744126	0.999915	6.89275	6.89275	19.1817	2.78289	0.0708076	0.0953797	0.519404	-1.92528	19.1817	36.9303	0.542347	0.999997	11.0217	11.0217	30.6722	2.78289	0.0446388	0.0657572	0.830542	-1.20403	30.6722	36.9303	0.159602	0.198828	0.0753551	-13.2705	2.78289	36.9303	0.202787	0.257412
E2f5	185.712	0.348152	0.999997	1.59861	1.59861	2.90143	1.81497	0.774873	0.999915	0.477558	-2.09399	1.81497	3.80052	0.0943334	0.122496	0.0550494	-18.1655	1.81497	32.9698	0.271254	0.999997	0.763431	-1.30988	2.90143	3.80052	0.36719	0.408702	0.0880028	-11.3633	2.90143	32.9698	0.0791934	0.108108	0.115273	-8.67508	3.80052	32.9698	0.246929	0.304344
Pick1	86.7153	0.552552	0.999997	1.59766	1.59766	1.93025	1.20817	0.945165	0.999915	1.05732	1.05732	1.20817	1.14266	0.0377874	0.0564883	0.0835742	-11.9654	1.20817	14.4562	0.554077	0.999997	1.68925	1.68925	1.93025	1.14266	0.10959	0.140609	0.133523	-7.48932	1.93025	14.4562	0.0496087	0.0730222	0.079043	-12.6513	1.14266	14.4562	0.156234	0.206994
XLOC_025438	97.8599	0.273212	0.999997	1.5973	1.5973	3.8615	2.41752	0.188151	0.999915	0.577958	-1.73023	2.41752	4.18286	0.00753345	0.0184387	0.316275	-3.16181	2.41752	7.64373	0.744238	0.999997	0.923171	-1.08322	3.8615	4.18286	0.0624203	0.0866894	0.505185	-1.97947	3.8615	7.64373	0.135588	0.172426	0.547228	-1.82739	4.18286	7.64373	0.05551	0.0914304
Hnrnpl	1345.53	0.185997	0.999997	1.59714	1.59714	60.3936	37.8136	0.775494	0.999915	1.37994	1.37994	37.8136	27.4024	0.00691362	0.0177008	0.312995	-3.19494	37.8136	120.812	0.363912	0.999997	2.20395	2.20395	60.3936	27.4024	0.0853191	0.113147	0.499896	-2.00042	60.3936	120.812	0.0211274	0.0369567	0.226818	-4.40882	27.4024	120.812	0.0398109	0.071854
XLOC_014277	242.099	0.244385	0.999997	1.59713	1.59713	6.1903	3.8759	0.609569	0.999915	0.642764	-1.55578	3.8759	6.03004	0.0110346	0.0229832	0.112664	-8.87596	3.8759	34.4023	0.585051	0.999997	1.02658	1.02658	6.1903	6.03004	0.0961301	0.12546	0.179939	-5.55745	6.1903	34.4023	0.0470885	0.0699319	0.17528	-5.70515	6.03004	34.4023	0.0708313	0.109594
Myo5b	1372.58	0.530769	0.999997	1.59687	1.59687	50.4863	31.6158	0.6953	0.999915	1.17389	1.17389	31.6158	26.9324	0.00725427	0.018131	0.200232	-4.99421	31.6158	157.896	0.353092	0.999997	1.87455	1.87455	50.4863	26.9324	0.0266115	0.043597	0.319744	-3.1275	50.4863	157.896	0.00609377	0.0159881	0.170571	-5.86267	26.9324	157.896	0.0262582	0.0552082
XLOC_025831	1211.16	0.957231	0.999997	1.5968	1.5968	46.3342	29.0169	0.444312	0.999915	0.605955	-1.65029	29.0169	47.8862	0.0822037	0.108587	0.279507	-3.57773	29.0169	103.814	0.428724	0.999997	0.967591	-1.03349	46.3342	47.8862	0.0817755	0.108996	0.446318	-2.24056	46.3342	103.814	0.325812	0.371863	0.461267	-2.16794	47.8862	103.814	0.267082	0.32564
Pacsin3	161.268	0.11822	0.999997	1.5968	1.5968	4.76343	2.98311	0.124989	0.999915	0.51341	-1.94776	2.98311	5.81038	0.0233714	0.0387454	0.159083	-6.28602	2.98311	18.7519	0.908731	0.999997	0.819814	-1.21979	4.76343	5.81038	0.306017	0.347353	0.254024	-3.93663	4.76343	18.7519	0.389208	0.435922	0.309856	-3.22731	5.81038	18.7519	0.10933	0.154147
Zmat4	1375.7	0.208	0.999997	1.59581	1.59581	40.8637	25.6069	0.16522	0.999915	0.5329	-1.87653	25.6069	48.052	0.025282	0.041139	0.158916	-6.29264	25.6069	161.135	0.803347	0.999997	0.850406	-1.17591	40.8637	48.052	0.212508	0.251227	0.2536	-3.94323	40.8637	161.135	0.337341	0.383319	0.29821	-3.35334	48.052	161.135	0.134164	0.182343
BB557941	96.9697	0.151389	0.999997	1.59562	1.59562	3.42941	2.14927	0.0877991	0.999915	0.470016	-2.12758	2.14927	4.57275	0.0472301	0.0677978	0.261262	-3.82758	2.14927	8.22648	0.672466	0.999997	0.749966	-1.33339	3.42941	4.57275	0.414062	0.454732	0.416874	-2.39881	3.42941	8.22648	0.689882	0.722609	0.555857	-1.79902	4.57275	8.22648	0.154415	0.204896
Adar	587.5	0.493283	0.999997	1.59452	1.59452	15.7476	9.87613	0.795319	0.999915	0.916627	-1.09096	9.87613	10.7744	0.307314	0.346483	0.11471	-8.71762	9.87613	86.0964	0.721966	0.999997	1.46158	1.46158	15.7476	10.7744	0.65949	0.689784	0.182907	-5.46725	15.7476	86.0964	0.472115	0.516677	0.125144	-7.99081	10.7744	86.0964	0.743211	0.776474
XLOC_017173	4573.09	0.434067	0.999997	1.59403	1.59403	161.659	101.415	0.558329	0.999915	1.08906	1.08906	101.415	93.1218	0.00358637	0.0139373	0.187412	-5.33583	101.415	541.135	0.21341	0.999997	1.736	1.736	161.659	93.1218	0.0185203	0.033502	0.298741	-3.34738	161.659	541.135	0.00216676	0.00988885	0.172086	-5.81105	93.1218	541.135	0.0108687	0.0357458
Dusp14	697.936	0.783032	0.999997	1.59331	1.59331	25.3295	15.8974	0.553981	0.999915	0.261772	-3.82012	15.8974	60.73	0.586646	0.618416	0.70812	-1.41219	15.8974	22.4501	0.414823	0.999997	0.417084	-2.3976	25.3295	60.73	0.450081	0.489977	1.12826	1.12826	25.3295	22.4501	0.994427	0.995193	2.7051	2.7051	60.73	22.4501	0.797477	0.824187
XLOC_014416	1848.33	0.429618	0.999997	1.59292	1.59292	58.2461	36.5657	0.691038	0.999915	0.6078	-1.64528	36.5657	60.1607	0.433491	0.471732	0.172627	-5.79283	36.5657	211.819	0.282196	0.999997	0.968176	-1.03287	58.2461	60.1607	0.16349	0.199216	0.274981	-3.63662	58.2461	211.819	0.702856	0.73484	0.28402	-3.52088	60.1607	211.819	0.501515	0.556269
Rab37	677.517	0.550881	0.999997	1.59224	1.59224	30.0859	18.8954	0.945435	0.999915	1.16802	1.16802	18.8954	16.1772	0.0263877	0.0424606	0.321808	-3.10745	18.8954	58.7165	0.644304	0.999997	1.85977	1.85977	30.0859	16.1772	0.080443	0.107473	0.512393	-1.95163	30.0859	58.7165	0.0458053	0.0683081	0.275514	-3.62957	16.1772	58.7165	0.124926	0.171928
A330033J07Rik	43.2773	0.302542	0.999997	1.59216	1.59216	1.91535	1.20299	0.756038	0.999915	0.817572	-1.22313	1.20299	1.47142	0.046551	0.0669758	0.373343	-2.6785	1.20299	3.22222	0.536643	0.999997	1.3017	1.3017	1.91535	1.47142	0.244525	0.284486	0.59442	-1.68231	1.91535	3.22222	0.110671	0.144088	0.456648	-2.18987	1.47142	3.22222	0.212931	0.268247
Abhd6	342.324	0.148119	0.999997	1.59123	1.59123	11.0113	6.92	0.319164	0.999915	0.716907	-1.39488	6.92	9.65258	0.0172845	0.0310461	0.171264	-5.83892	6.92	40.4054	0.741097	0.999997	1.14077	1.14077	11.0113	9.65258	0.210442	0.249006	0.272522	-3.66943	11.0113	40.4054	0.148877	0.187029	0.238894	-4.18597	9.65258	40.4054	0.104142	0.148185
Slc17a5	204.346	0.530079	0.999997	1.59076	1.59076	9.77048	6.142	0.761863	0.999915	0.959437	-1.04228	6.142	6.40167	0.0766698	0.102258	0.448253	-2.23088	6.142	13.7021	0.793193	0.999997	1.52624	1.52624	9.77048	6.40167	0.0290631	0.0466609	0.713065	-1.4024	9.77048	13.7021	0.0634385	0.089572	0.467205	-2.14039	6.40167	13.7021	0.143185	0.192567
Tmem29	338.428	0.23367	0.999997	1.59033	1.59033	13.2218	8.31386	0.761576	0.999915	1.10239	1.10239	8.31386	7.54167	0.0205745	0.0352555	0.234761	-4.25965	8.31386	35.4141	0.441071	0.999997	1.75317	1.75317	13.2218	7.54167	0.164537	0.200223	0.373349	-2.67846	13.2218	35.4141	0.0554046	0.0800402	0.212957	-4.69579	7.54167	35.4141	0.105768	0.150043
Rnf20	262.974	0.920685	0.999997	1.59013	1.59013	12.6428	7.95081	0.966419	0.999915	1.23931	1.23931	7.95081	6.41549	0.13348	0.16549	0.40364	-2.47745	7.95081	19.6978	0.962489	0.999997	1.97067	1.97067	12.6428	6.41549	0.122762	0.155216	0.641839	-1.55802	12.6428	19.6978	0.158722	0.197885	0.325697	-3.07034	6.41549	19.6978	0.382051	0.442307
Camta2	295.092	0.373395	0.999997	1.59006	1.59006	9.6357	6.05997	0.843064	0.999915	0.813337	-1.2295	6.05997	7.45075	0.00148646	0.0130731	0.170813	-5.85435	6.05997	35.4772	0.329228	0.999997	1.29325	1.29325	9.6357	7.45075	0.0100503	0.0225618	0.271602	-3.68186	9.6357	35.4772	0.00210681	0.00981763	0.210015	-4.76156	7.45075	35.4772	0.00693697	0.0317445
Zcchc7	341.091	0.564448	0.999997	1.58983	1.58983	8.30876	5.22618	0.281027	0.999915	0.676385	-1.47845	5.22618	7.72664	0.0433874	0.0631984	0.10324	-9.68618	5.22618	50.6217	0.581171	0.999997	1.07534	1.07534	8.30876	7.72664	0.120213	0.152352	0.164134	-6.09257	8.30876	50.6217	0.316632	0.362563	0.152635	-6.55158	7.72664	50.6217	0.208597	0.263688
Pkp4	1004.81	0.435672	0.999997	1.5893	1.5893	36.9089	23.2233	0.936901	0.999915	0.856341	-1.16776	23.2233	27.1193	0.002337	0.0131471	0.218539	-4.57585	23.2233	106.266	0.443853	0.999997	1.36099	1.36099	36.9089	27.1193	0.012411	0.0256448	0.347324	-2.87915	36.9089	106.266	0.00401881	0.0128323	0.255201	-3.91849	27.1193	106.266	0.0118494	0.0371798
XLOC_044258	179.062	0.290717	0.999997	1.58889	1.58889	7.56064	4.75845	0.474508	0.999915	0.819833	-1.21976	4.75845	5.80417	0.00431422	0.0146799	0.322341	-3.10231	4.75845	14.7622	0.805467	0.999997	1.30262	1.30262	7.56064	5.80417	0.036013	0.0551978	0.512163	-1.9525	7.56064	14.7622	0.0311448	0.0498956	0.393179	-2.54337	5.80417	14.7622	0.033824	0.0645237
Gm16755	48.7528	0.18867	0.999997	1.58872	1.58872	2.21316	1.39305	0.666608	0.999915	0.868212	-1.15179	1.39305	1.6045	0.133065	0.165043	0.395366	-2.5293	1.39305	3.52344	0.446138	0.999997	1.37934	1.37934	2.21316	1.6045	0.688978	0.717632	0.628125	-1.59204	2.21316	3.52344	0.302739	0.348403	0.45538	-2.19597	1.6045	3.52344	0.374301	0.434701
Ankrd42	232.13	0.907331	0.999997	1.58838	1.58838	13.2057	8.31396	0.974536	0.999915	0.986839	-1.01334	8.31396	8.42484	0.0994313	0.128123	1.0709	1.0709	8.31396	7.76353	0.942742	0.999997	1.56748	1.56748	13.2057	8.42484	0.0893644	0.117761	1.701	1.701	13.2057	7.76353	0.124225	0.15958	1.08518	1.08518	8.42484	7.76353	0.298678	0.358728
Ly6g6f	60.9616	0.410357	0.999997	1.58815	1.58815	3.27273	2.06072	0.950574	0.999915	0.797239	-1.25433	2.06072	2.58482	0.822792	0.839903	0.953735	-1.04851	2.06072	2.16068	0.502983	0.999997	1.26613	1.26613	3.27273	2.58482	0.641591	0.672996	1.51467	1.51467	3.27273	2.16068	0.879307	0.894309	1.1963	1.1963	2.58482	2.16068	0.845383	0.866028
Ttr	25439.4	0.643623	0.999997	1.58773	1.58773	1034.52	651.574	0.265361	0.999915	0.395923	-2.52574	651.574	1645.71	0.331277	0.370603	0.547932	-1.82504	651.574	1189.15	0.491702	0.999997	0.628618	-1.59079	1034.52	1645.71	0.565114	0.600625	0.869967	-1.14947	1034.52	1189.15	0.94893	0.955617	1.38394	1.38394	1645.71	1189.15	0.633126	0.677669
XLOC_033321	920.784	0.352084	0.999997	1.58762	1.58762	19.6434	12.3729	0.125172	0.999915	0.275921	-3.62423	12.3729	44.8422	0.02394	0.0394506	0.10757	-9.29626	12.3729	115.022	0.482207	0.999997	0.438056	-2.28281	19.6434	44.8422	0.125122	0.157894	0.17078	-5.85548	19.6434	115.022	0.394329	0.440673	0.389859	-2.56503	44.8422	115.022	0.117472	0.163397
2500004C02Rik	159.183	0.15728	0.999997	1.58748	1.58748	6.50067	4.09495	0.981492	0.999915	1.0168	1.0168	4.09495	4.02729	0.00351233	0.0138819	0.269486	-3.71077	4.09495	15.1954	0.201205	0.999997	1.61415	1.61415	6.50067	4.02729	0.0571506	0.0805004	0.427804	-2.33752	6.50067	15.1954	0.00647123	0.0165543	0.265033	-3.77312	4.02729	15.1954	0.01643	0.0427817
Stk11ip	124.546	0.551299	0.999997	1.5871	1.5871	3.30813	2.08439	0.146353	0.999915	1.43908	1.43908	2.08439	1.44842	0.27834	0.317114	0.10762	-9.29199	2.08439	19.3681	0.0584468	0.999997	2.28396	2.28396	3.30813	1.44842	0.562914	0.598557	0.170803	-5.8547	3.30813	19.3681	0.0322392	0.0512848	0.0747836	-13.3719	1.44842	19.3681	0.134717	0.182949
Ppil2	200.014	0.278856	0.999997	1.58679	1.58679	8.43533	5.31596	0.140962	0.999915	1.5967	1.5967	5.31596	3.32934	0.00316488	0.0135811	0.259974	-3.84654	5.31596	20.4481	0.022332	0.999997	2.53364	2.53364	8.43533	3.32934	0.0287296	0.046242	0.412524	-2.4241	8.43533	20.4481	0.000300597	0.00693525	0.162819	-6.14179	3.32934	20.4481	0.00241142	0.0292392
Scn1a	306.051	0.298913	0.999997	1.5866	1.5866	12.766	8.04612	0.499381	0.999915	5.2277	5.2277	8.04612	1.53913	0.149813	0.182987	0.222538	-4.49361	8.04612	36.1561	0.787774	0.999997	8.29429	8.29429	12.766	1.53913	0.566601	0.6021	0.35308	-2.83222	12.766	36.1561	0.443024	0.488361	0.0425691	-23.4912	1.53913	36.1561	0.48934	0.545257
Mpp1	603.297	0.600093	0.999997	1.58607	1.58607	22.9242	14.4535	0.474916	0.999915	0.729019	-1.37171	14.4535	19.8259	0.033229	0.0509192	0.253492	-3.9449	14.4535	57.0175	0.814195	0.999997	1.15628	1.15628	22.9242	19.8259	0.0878567	0.116059	0.402057	-2.48721	22.9242	57.0175	0.157421	0.196439	0.347716	-2.87591	19.8259	57.0175	0.180058	0.233332
Cd24a	238.447	0.886251	0.999997	1.58559	1.58559	11.5018	7.25391	0.215122	0.999915	1.45841	1.45841	7.25391	4.97384	0.209622	0.246264	0.3867	-2.58598	7.25391	18.7585	0.276667	0.999997	2.31245	2.31245	11.5018	4.97384	0.18096	0.217976	0.61315	-1.63092	11.5018	18.7585	0.0343219	0.0538421	0.265152	-3.77142	4.97384	18.7585	0.193617	0.247832
Fxyd1	269.782	0.659067	0.999997	1.58559	1.58559	8.64555	5.45258	0.605031	0.999915	0.814654	-1.22751	5.45258	6.69312	0.4772	0.514029	0.165008	-6.0603	5.45258	33.0443	0.909005	0.999997	1.29171	1.29171	8.64555	6.69312	0.738921	0.763411	0.261635	-3.82211	8.64555	33.0443	0.832152	0.852074	0.20255	-4.93705	6.69312	33.0443	0.892024	0.90637
Oxtr	97.9505	0.676998	0.999997	1.58519	1.58519	3.94	2.48551	0.071004	0.999915	1.82095	1.82095	2.48551	1.36495	0.168624	0.203189	0.227707	-4.39162	2.48551	10.9154	0.0373504	0.999997	2.88655	2.88655	3.94	1.36495	0.30784	0.34911	0.360957	-2.77041	3.94	10.9154	0.00838354	0.0194292	0.125048	-7.99691	1.36495	10.9154	0.0499664	0.0846944
Nob1	918.837	0.150256	0.999997	1.58505	1.58505	24.7552	15.6179	0.226645	0.999915	0.599828	-1.66714	15.6179	26.0372	0.139914	0.172398	0.127383	-7.85035	15.6179	122.606	0.915224	0.999997	0.95076	-1.05179	24.7552	26.0372	0.792549	0.812912	0.201909	-4.95273	24.7552	122.606	0.735069	0.764218	0.212366	-4.70886	26.0372	122.606	0.346488	0.407145
Rhobtb3	219.483	0.27144	0.999997	1.58478	1.58478	7.88986	4.97852	0.982451	0.999915	1.03751	1.03751	4.97852	4.79851	0.00280988	0.013285	0.198282	-5.04332	4.97852	25.1083	0.319286	0.999997	1.64423	1.64423	7.88986	4.79851	0.0266572	0.0436554	0.314233	-3.18235	7.88986	25.1083	0.00530814	0.014801	0.191113	-5.23251	4.79851	25.1083	0.0147469	0.0408145
Armcx1	1526.58	0.194006	0.999997	1.58459	1.58459	34.8598	21.9993	0.0883083	0.999915	0.341935	-2.92454	21.9993	64.3379	0.109969	0.139865	0.112116	-8.9193	21.9993	196.219	0.583972	0.999997	0.541825	-1.84562	34.8598	64.3379	0.605736	0.639201	0.177658	-5.62879	34.8598	196.219	0.996716	0.997074	0.327888	-3.04982	64.3379	196.219	0.24102	0.298227
Preb	557.707	0.278462	0.999997	1.58444	1.58444	21.3131	13.4515	0.414357	0.999915	1.08843	1.08843	13.4515	12.3587	0.810603	0.828651	0.225026	-4.44393	13.4515	59.7775	0.864304	0.999997	1.72455	1.72455	21.3131	12.3587	0.502658	0.541033	0.35654	-2.80473	21.3131	59.7775	0.631738	0.668508	0.206744	-4.83689	12.3587	59.7775	0.686739	0.726082
Ttll5	374.177	0.165434	0.999997	1.58442	1.58442	11.0882	6.99828	0.202778	0.999915	0.57075	-1.75208	6.99828	12.2616	0.000606706	0.0130731	0.156155	-6.40391	6.99828	44.8163	0.992423	0.999997	0.904305	-1.10582	11.0882	12.2616	0.0115276	0.0244904	0.247414	-4.04181	11.0882	44.8163	0.0174948	0.0321342	0.273596	-3.65503	12.2616	44.8163	0.00630534	0.0311376
Lgi1	141.21	0.41328	0.999997	1.58422	1.58422	4.50484	2.84357	0.607868	0.999915	0.554935	-1.80201	2.84357	5.12415	0.00525942	0.0156758	0.18553	-5.38996	2.84357	15.3267	0.819689	0.999997	0.879138	-1.13748	4.50484	5.12415	0.028001	0.0453677	0.29392	-3.40229	4.50484	15.3267	0.0254157	0.0425567	0.334328	-2.99108	5.12415	15.3267	0.0369631	0.0684261
Slc4a1ap	805.813	0.159068	0.999997	1.58396	1.58396	33.7313	21.2955	0.8062	0.999915	1.00342	1.00342	21.2955	21.2229	0.000918629	0.0130731	0.29051	-3.44223	21.2955	73.3038	0.305849	0.999997	1.58938	1.58938	33.7313	21.2229	0.0175516	0.0322805	0.460157	-2.17317	33.7313	73.3038	0.00329245	0.0117223	0.28952	-3.454	21.2229	73.3038	0.00603847	0.0309428
Scn3b	154.221	0.553005	0.999997	1.58258	1.58258	5.97669	3.77656	0.599442	0.999915	1.29994	1.29994	3.77656	2.90517	0.0108607	0.0227713	0.223314	-4.478	3.77656	16.9114	0.304914	0.999997	2.05726	2.05726	5.97669	2.90517	0.0362143	0.0554326	0.353411	-2.82957	5.97669	16.9114	0.00681039	0.0170447	0.171787	-5.82115	2.90517	16.9114	0.0334352	0.0640681
Ict1	2954.01	0.246507	0.999997	1.58223	1.58223	115.656	73.0971	0.765313	0.999915	1.1164	1.1164	73.0971	65.4759	0.00682215	0.0175903	0.237277	-4.21448	73.0971	308.066	0.455771	0.999997	1.76639	1.76639	115.656	65.4759	0.0639439	0.0884878	0.375427	-2.66364	115.656	308.066	0.0214044	0.0373322	0.212539	-4.70503	65.4759	308.066	0.0417222	0.0742775
Pdha1	755.88	0.245655	0.999997	1.58174	1.58174	31.7208	20.0544	0.682194	0.999915	1.84789	1.84789	20.0544	10.8526	0.0578249	0.080187	0.251358	-3.97839	20.0544	79.7841	0.521415	0.999997	2.92288	2.92288	31.7208	10.8526	0.339449	0.380944	0.397582	-2.5152	31.7208	79.7841	0.15338	0.192031	0.136024	-7.35163	10.8526	79.7841	0.245848	0.303142
Plekhm1	130.519	0.183985	0.999997	1.58168	1.58168	5.16835	3.26762	0.988854	0.999915	2.42322	2.42322	3.26762	1.34846	0.0149984	0.0281102	0.212676	-4.70198	3.26762	15.3643	0.232917	0.999997	3.83277	3.83277	5.16835	1.34846	0.158839	0.194246	0.336387	-2.97277	5.16835	15.3643	0.0240572	0.040789	0.0877659	-11.3939	1.34846	15.3643	0.0603629	0.0972191
Wscd1	1846.5	0.392021	0.999997	1.58168	1.58168	70.0331	44.2777	0.582834	0.999915	0.69998	-1.42861	44.2777	63.2557	0.0781221	0.103968	0.258265	-3.872	44.2777	171.443	0.820636	0.999997	1.10714	1.10714	70.0331	63.2557	0.287919	0.328713	0.408492	-2.44803	70.0331	171.443	0.236431	0.280317	0.36896	-2.71032	63.2557	171.443	0.346874	0.407491
Gm15207	261.824	0.242254	0.999997	1.5814	1.5814	8.16725	5.16456	0.113257	0.999915	0.427126	-2.34123	5.16456	12.0914	0.00759388	0.018511	0.2008	-4.98008	5.16456	25.72	0.590075	0.999997	0.675459	-1.48048	8.16725	12.0914	0.071221	0.0968877	0.317545	-3.14916	8.16725	25.72	0.207613	0.250095	0.470118	-2.12713	12.0914	25.72	0.0507194	0.0855865
2010315B03Rik	135.933	0.74373	0.999997	1.58098	1.58098	5.74845	3.63601	0.62246	0.999915	1.90991	1.90991	3.63601	1.90376	0.062881	0.0862133	0.25477	-3.92511	3.63601	14.2717	0.444584	0.999997	3.01953	3.01953	5.74845	1.90376	0.114417	0.145957	0.402786	-2.48271	5.74845	14.2717	0.0378995	0.0584393	0.133394	-7.49661	1.90376	14.2717	0.170645	0.223066
Pcgf1	671.302	0.245821	0.999997	1.58073	1.58073	17.0318	10.7747	0.443821	0.999915	0.537866	-1.8592	10.7747	20.0323	0.0168805	0.0305248	0.117846	-8.48563	10.7747	91.4301	0.77013	0.999997	0.85022	-1.17617	17.0318	20.0323	0.134563	0.168013	0.186283	-5.36818	17.0318	91.4301	0.101675	0.133943	0.2191	-4.56413	20.0323	91.4301	0.108863	0.153553
2009-09-01	1346.19	0.129891	0.999997	1.58008	1.58008	52.1683	33.0163	0.676199	0.999915	1.01477	1.01477	33.0163	32.5357	0.000742389	0.0130731	0.238296	-4.19646	33.0163	138.552	0.337114	0.999997	1.60342	1.60342	52.1683	32.5357	0.017834	0.0326561	0.376526	-2.65586	52.1683	138.552	0.00382858	0.0125482	0.234827	-4.25846	32.5357	138.552	0.00545364	0.030383
Sec61a2	748.643	0.0823871	0.999997	1.57967	1.57967	31.1214	19.7012	0.0701564	0.999915	0.587793	-1.70128	19.7012	33.5171	0.00856022	0.0197658	0.383295	-2.60896	19.7012	51.3995	0.808017	0.999997	0.928522	-1.07698	31.1214	33.5171	0.195903	0.233684	0.605481	-1.65158	31.1214	51.3995	0.312901	0.358747	0.652091	-1.53353	33.5171	51.3995	0.0458287	0.0796273
Tomm40l	1858.65	0.892516	0.999997	1.57963	1.57963	115.909	73.3774	0.611518	0.999915	2.05065	2.05065	73.3774	35.7825	0.0590097	0.0816043	1.04322	1.04322	73.3774	70.3374	0.540108	0.999997	3.23927	3.23927	115.909	35.7825	0.0517	0.0740786	1.6479	1.6479	115.909	70.3374	0.180033	0.22058	0.508726	-1.96569	35.7825	70.3374	0.203249	0.257899
Dus1l	357.51	0.498179	0.999997	1.57939	1.57939	11.1127	7.0361	0.643654	0.999915	2.32293	2.32293	7.0361	3.02898	0.730004	0.754351	0.135123	-7.40066	7.0361	52.0718	0.298639	0.999997	3.66881	3.66881	11.1127	3.02898	0.372827	0.414269	0.213412	-4.68577	11.1127	52.0718	0.937295	0.945239	0.0581692	-17.1912	3.02898	52.0718	0.701872	0.739602
Bbs9	172.357	0.178135	0.999997	1.5792	1.5792	5.43226	3.43987	0.373188	0.999915	0.827063	-1.2091	3.43987	4.15915	0.0118114	0.0240314	0.159964	-6.25142	3.43987	21.5041	0.732452	0.999997	1.3061	1.3061	5.43226	4.15915	0.135858	0.169435	0.252615	-3.95859	5.43226	21.5041	0.0946327	0.12593	0.193412	-5.17032	4.15915	21.5041	0.0799077	0.120213
Aatk	1373.2	0.909505	0.999997	1.57918	1.57918	66.3806	42.0349	0.716414	0.999915	2.03281	2.03281	42.0349	20.6782	0.295022	0.334214	0.35861	-2.78855	42.0349	117.216	0.65015	0.999997	3.21017	3.21017	66.3806	20.6782	0.265455	0.30608	0.566308	-1.76582	66.3806	117.216	0.511435	0.554737	0.17641	-5.6686	20.6782	117.216	0.678782	0.718763
9330104G04Rik	158.113	0.151065	0.999997	1.57912	1.57912	6.39961	4.05264	0.292817	0.999915	1.45949	1.45949	4.05264	2.77675	0.01073	0.0225887	0.241908	-4.13379	4.05264	16.7528	0.0278702	0.999997	2.30471	2.30471	6.39961	2.77675	0.145131	0.179499	0.382003	-2.61778	6.39961	16.7528	0.00232619	0.0101655	0.165749	-6.03324	2.77675	16.7528	0.0111745	0.0362251
Fam131b	350.908	0.646987	0.999997	1.57903	1.57903	14.1756	8.97742	0.617733	0.999915	0.678332	-1.4742	8.97742	13.2346	0.81856	0.836002	0.315865	-3.16591	8.97742	28.4217	0.934984	0.999997	1.0711	1.0711	14.1756	13.2346	0.876952	0.889577	0.498759	-2.00498	14.1756	28.4217	0.829147	0.849424	0.46565	-2.14754	13.2346	28.4217	0.952478	0.959018
XLOC_014259	180.079	0.516406	0.999997	1.579	1.579	6.80632	4.31052	0.539711	0.999915	0.958349	-1.04346	4.31052	4.49786	0.0147354	0.0277656	0.22849	-4.37655	4.31052	18.8652	0.981411	0.999997	1.51324	1.51324	6.80632	4.49786	0.0524001	0.0749132	0.360787	-2.77172	6.80632	18.8652	0.0710672	0.0985818	0.238421	-4.19426	4.49786	18.8652	0.0930552	0.135351
Mmgt2	434.346	0.164407	0.999997	1.57892	1.57892	14.9726	9.48279	0.388093	0.999915	0.823982	-1.21362	9.48279	11.5085	0.0167244	0.0303323	0.193395	-5.17076	9.48279	49.0332	0.681322	0.999997	1.301	1.301	14.9726	11.5085	0.189225	0.226709	0.305356	-3.27487	14.9726	49.0332	0.11797	0.152441	0.234708	-4.26061	11.5085	49.0332	0.102462	0.146154
Derl3	87.6104	0.248443	0.999997	1.57869	1.57869	5.11845	3.24221	0.459182	0.999915	1.55188	1.55188	3.24221	2.08921	0.424981	0.463313	0.842263	-1.18728	3.24221	3.8494	0.0893354	0.999997	2.44994	2.44994	5.11845	2.08921	0.854397	0.869206	1.32968	1.32968	5.11845	3.8494	0.181334	0.22202	0.542737	-1.84251	2.08921	3.8494	0.306973	0.367334
Eps8l2	355.706	0.899992	0.999997	1.57865	1.57865	15.1386	9.58958	0.981697	0.999915	1.42236	1.42236	9.58958	6.74203	0.344464	0.383924	0.275346	-3.6318	9.58958	34.8274	0.893872	0.999997	2.2454	2.2454	15.1386	6.74203	0.410328	0.451004	0.434674	-2.30057	15.1386	34.8274	0.376929	0.423395	0.193584	-5.16572	6.74203	34.8274	0.773441	0.803364
Slc31a1	90.3117	0.205606	0.999997	1.57813	1.57813	1.58535	1.00457	0.143826	0.999915	0.484468	-2.06412	1.00457	2.07356	0.0137915	0.0265398	0.0660797	-15.1332	1.00457	15.2025	0.748698	0.999997	0.764554	-1.30795	1.58535	2.07356	0.13511	0.168619	0.104282	-9.58935	1.58535	15.2025	0.255188	0.299725	0.136396	-7.33157	2.07356	15.2025	0.0847037	0.125776
Anapc15	341.158	0.423955	0.999997	1.57801	1.57801	11.3536	7.19487	0.945921	0.999915	0.663816	-1.50644	7.19487	10.8386	0.0194589	0.0338627	0.191952	-5.20964	7.19487	37.4827	0.520167	0.999997	1.04751	1.04751	11.3536	10.8386	0.0856181	0.11348	0.302902	-3.3014	11.3536	37.4827	0.0350605	0.0548021	0.289164	-3.45824	10.8386	37.4827	0.0955966	0.138291
Doc2a	255.712	0.347824	0.999997	1.57794	1.57794	10.0193	6.34964	0.961972	0.999915	1.1077	1.1077	6.34964	5.73225	0.00686486	0.0176386	0.239341	-4.17814	6.34964	26.5297	0.431544	0.999997	1.74789	1.74789	10.0193	5.73225	0.043943	0.0649073	0.377665	-2.64785	10.0193	26.5297	0.0134839	0.0267028	0.216069	-4.62814	5.73225	26.5297	0.0364937	0.0678777
Slc25a12	261.082	0.493558	0.999997	1.57772	1.57772	11.2539	7.13299	0.851791	0.999915	0.969691	-1.03126	7.13299	7.35594	0.00169584	0.0130731	0.322535	-3.10044	7.13299	22.1154	0.670234	0.999997	1.52991	1.52991	11.2539	7.35594	0.00767791	0.0195642	0.508871	-1.96514	11.2539	22.1154	0.0050808	0.0144666	0.332616	-3.00647	7.35594	22.1154	0.0102676	0.0350334
Nsun3	403.168	0.242029	0.999997	1.57757	1.57757	13.7673	8.7269	0.41619	0.999915	0.823715	-1.21401	8.7269	10.5946	0.00343456	0.0138067	0.189707	-5.2713	8.7269	46.0021	0.799587	0.999997	1.29947	1.29947	13.7673	10.5946	0.0361731	0.0553807	0.299276	-3.3414	13.7673	46.0021	0.0308406	0.0495095	0.230306	-4.34205	10.5946	46.0021	0.0283376	0.0577517
Rab37	174.706	0.520443	0.999997	1.5773	1.5773	6.68654	4.23922	0.898902	0.999915	1.57749	1.57749	4.23922	2.68731	0.00655296	0.017275	0.210515	-4.75026	4.23922	20.1374	0.489852	0.999997	2.48818	2.48818	6.68654	2.68731	0.0249466	0.0415053	0.332046	-3.01163	6.68654	20.1374	0.00927732	0.0207308	0.133449	-7.4935	2.68731	20.1374	0.0303117	0.0601592
Firre	525.775	0.174236	0.999997	1.5771	1.5771	15.4145	9.774	0.294859	0.999915	0.615078	-1.62581	9.774	15.8907	0.0308719	0.0480144	0.150238	-6.65612	9.774	65.0569	0.845096	0.999997	0.970036	-1.03089	15.4145	15.8907	0.281953	0.322852	0.236939	-4.2205	15.4145	65.0569	0.241913	0.286012	0.244258	-4.09403	15.8907	65.0569	0.162719	0.214203
XLOC_010519	237.286	0.162784	0.999997	1.57704	1.57704	7.21134	4.5727	0.517063	0.999915	0.643005	-1.5552	4.5727	7.11145	0.000582272	0.0130731	0.159511	-6.26915	4.5727	28.6669	0.530223	0.999997	1.01405	1.01405	7.21134	7.11145	0.0112933	0.0241588	0.251556	-3.97525	7.21134	28.6669	0.00487177	0.0141736	0.248072	-4.03109	7.11145	28.6669	0.00506297	0.0301338
Mycl	214.089	0.155969	0.999997	1.57653	1.57653	6.14484	3.89769	0.553699	0.999915	2.83578	2.83578	3.89769	1.37447	0.0605551	0.0834434	0.117205	-8.53203	3.89769	33.2552	0.481884	0.999997	4.47071	4.47071	6.14484	1.37447	0.476301	0.515421	0.184778	-5.41189	6.14484	33.2552	0.207113	0.249586	0.0413309	-24.195	1.37447	33.2552	0.231117	0.287604
Krt2	198.013	0.0661663	0.999997	1.57544	1.57544	6.75853	4.28993	0.100713	0.999915	0.600875	-1.66424	4.28993	7.13948	0.00530597	0.015724	0.212671	-4.7021	4.28993	20.1717	0.966628	0.999997	0.946642	-1.05637	6.75853	7.13948	0.162392	0.198037	0.33505	-2.98463	6.75853	20.1717	0.179102	0.219622	0.353935	-2.82537	7.13948	20.1717	0.034005	0.0647537
Dpp6	3317.45	0.348752	0.999997	1.57511	1.57511	69.4825	44.1128	0.30747	0.999915	0.499417	-2.00233	44.1128	88.3286	0.751678	0.774419	0.0866431	-11.5416	44.1128	509.132	0.865539	0.999997	0.786637	-1.27123	69.4825	88.3286	0.281962	0.322852	0.136472	-7.32748	69.4825	509.132	0.250733	0.295014	0.173489	-5.76407	88.3286	509.132	0.522367	0.575888
Cdhr4	67.6778	0.699379	0.999997	1.57503	1.57503	2.69774	1.71282	0.944857	0.999915	1.03083	1.03083	1.71282	1.6616	0.0235737	0.0389899	0.255807	-3.9092	1.71282	6.69576	0.783807	0.999997	1.62359	1.62359	2.69774	1.6616	0.0132451	0.026704	0.402903	-2.48198	2.69774	6.69576	0.0325592	0.0517038	0.248157	-4.02971	1.6616	6.69576	0.0641924	0.101816
Alox5ap	147.954	0.631887	0.999997	1.57494	1.57494	6.96951	4.42527	0.540931	0.999915	0.581169	-1.72067	4.42527	7.61443	0.509953	0.545903	0.688949	-1.45149	4.42527	6.42322	0.312717	0.999997	0.915304	-1.09253	6.96951	7.61443	0.802277	0.821704	1.08505	1.08505	6.96951	6.42322	0.267307	0.3124	1.18545	1.18545	7.61443	6.42322	0.656795	0.69899
H2-Ke6	470.298	0.248968	0.999997	1.57446	1.57446	20.0196	12.7152	0.707202	0.999915	0.978354	-1.02213	12.7152	12.9965	0.151914	0.185251	0.311155	-3.21384	12.7152	40.8644	0.505178	0.999997	1.54038	1.54038	20.0196	12.9965	0.639988	0.671568	0.489902	-2.04123	20.0196	40.8644	0.312539	0.358399	0.318039	-3.14427	12.9965	40.8644	0.442091	0.500801
Zic1	1102.14	0.917085	0.999997	1.57437	1.57437	49.5745	31.4885	0.285871	0.999915	2.46207	2.46207	31.4885	12.7894	0.0510749	0.0722051	0.286736	-3.48753	31.4885	109.817	0.259396	0.999997	3.87621	3.87621	49.5745	12.7894	0.0665455	0.091533	0.451428	-2.21519	49.5745	109.817	0.0104304	0.0223581	0.116461	-8.58655	12.7894	109.817	0.0706278	0.109351
B230118H07Rik	1370.13	0.281171	0.999997	1.57415	1.57415	35.7402	22.7045	0.982039	0.999915	0.75332	-1.32746	22.7045	30.1392	0.0014177	0.0130731	0.115307	-8.6725	22.7045	196.905	0.350087	0.999997	1.18584	1.18584	35.7402	30.1392	0.0137718	0.027386	0.18151	-5.50933	35.7402	196.905	0.00312919	0.0114435	0.153065	-6.53317	30.1392	196.905	0.00801171	0.0327537
Qdpr	1554.75	0.961369	0.999997	1.57411	1.57411	95.8564	60.8954	0.451538	0.999915	6.31974	6.31974	60.8954	9.63576	0.255835	0.294446	0.699119	-1.43037	60.8954	87.1031	0.438251	0.999997	9.94799	9.94799	95.8564	9.63576	0.250527	0.290667	1.10049	1.10049	95.8564	87.1031	0.682335	0.715514	0.110625	-9.03957	9.63576	87.1031	0.577559	0.626525
Gm11918	9288.39	0.0743699	0.999997	1.57408	1.57408	327.327	207.948	0.996973	0.999915	1.00923	1.00923	207.948	206.046	0.00144785	0.0130731	0.193293	-5.1735	207.948	1075.82	0.112442	0.999997	1.58861	1.58861	327.327	206.046	0.0535597	0.0763023	0.304257	-3.28669	327.327	1075.82	0.00307309	0.0113469	0.191524	-5.22127	206.046	1075.82	0.00625432	0.0311078
Irx2	381.5	0.186847	0.999997	1.57364	1.57364	10.0375	6.37851	0.491366	0.999915	1.05021	1.05021	6.37851	6.07355	0.00610767	0.0167464	0.111007	-9.00846	6.37851	57.4606	0.604946	0.999997	1.65265	1.65265	10.0375	6.07355	0.0767605	0.103289	0.174684	-5.72462	10.0375	57.4606	0.0395359	0.0604624	0.105699	-9.46079	6.07355	57.4606	0.0442877	0.0777108
Npat	210.033	0.289986	0.999997	1.57361	1.57361	5.76811	3.66552	0.311768	0.999915	0.538106	-1.85837	3.66552	6.81189	0.634912	0.66419	0.137967	-7.24813	3.66552	26.5682	0.960908	0.999997	0.846771	-1.18096	5.76811	6.81189	0.674354	0.703741	0.217106	-4.60604	5.76811	26.5682	0.663407	0.698035	0.256393	-3.90026	6.81189	26.5682	0.665607	0.706893
Stat3	215.469	0.303586	0.999997	1.57359	1.57359	9.082	5.77151	0.414452	0.999915	1.1684	1.1684	5.77151	4.93968	0.0999322	0.128665	0.284926	-3.50969	5.77151	20.2562	0.904194	0.999997	1.83858	1.83858	9.082	4.93968	0.425503	0.466108	0.448357	-2.23037	9.082	20.2562	0.396485	0.442792	0.24386	-4.10071	4.93968	20.2562	0.391778	0.45179
Cacnb1	602.222	0.493737	0.999997	1.57264	1.57264	29.1652	18.5454	0.0246209	0.999915	2.76443	2.76443	18.5454	6.70859	0.0149397	0.02804	0.34318	-2.91393	18.5454	54.0399	0.00736157	0.999997	4.34745	4.34745	29.1652	6.70859	0.0563064	0.0795238	0.539699	-1.85289	29.1652	54.0399	0.00022066	0.00687131	0.124141	-8.05533	6.70859	54.0399	0.00212491	0.0291749
Phactr3	1972.8	0.323052	0.999997	1.57238	1.57238	18.281	11.6263	0.864486	0.999915	0.875406	-1.14233	11.6263	13.281	2.99187e-05	0.0130731	0.0275927	-36.2415	11.6263	421.355	0.475493	0.999997	1.37648	1.37648	18.281	13.281	0.000273414	0.0140159	0.0433863	-23.0487	18.281	421.355	0.000122369	0.00681509	0.0315199	-31.726	13.281	421.355	0.000186817	0.0291749
Snx15	445.119	0.914396	0.999997	1.57213	1.57213	24.572	15.6298	0.816896	0.999915	0.621742	-1.60838	15.6298	25.1387	0.00303994	0.0134742	2.79311	2.79311	15.6298	5.59583	0.896149	0.999997	0.977458	-1.02306	24.572	25.1387	0.00295438	0.014542	4.39113	4.39113	24.572	5.59583	0.00377547	0.0124649	4.4924	4.4924	25.1387	5.59583	0.00951561	0.0341012
Gm42849	229.759	0.179377	0.999997	1.5718	1.5718	7.13803	4.5413	0.756442	0.999915	0.808579	-1.23674	4.5413	5.61639	5.36576e-05	0.0130731	0.157437	-6.35173	4.5413	28.8451	0.36664	0.999997	1.27093	1.27093	7.13803	5.61639	0.00101882	0.0140159	0.247461	-4.04104	7.13803	28.8451	0.000279041	0.00693525	0.194709	-5.13588	5.61639	28.8451	0.000395996	0.0291749
XLOC_005539	257.69	0.220603	0.999997	1.57175	1.57175	8.80167	5.59993	0.261021	0.999915	0.579063	-1.72693	5.59993	9.67068	0.0284758	0.0450533	0.21763	-4.59495	5.59993	25.7314	0.993264	0.999997	0.91014	-1.09873	8.80167	9.67068	0.221178	0.260239	0.34206	-2.92347	8.80167	25.7314	0.254788	0.299313	0.375832	-2.66076	9.67068	25.7314	0.15897	0.210091
Xbp1	214.945	0.45221	0.999997	1.57151	1.57151	8.08674	5.14584	0.316111	0.999915	0.744851	-1.34255	5.14584	6.90855	0.00794001	0.0189694	0.249109	-4.01431	5.14584	20.657	0.749731	0.999997	1.17054	1.17054	8.08674	6.90855	0.0360251	0.0552083	0.391477	-2.55443	8.08674	20.657	0.0840833	0.113813	0.334441	-2.99007	6.90855	20.657	0.0567078	0.092873
Camk2d	784.832	0.62499	0.999997	1.5715	1.5715	23.1205	14.7123	0.149898	0.999915	0.411573	-2.4297	14.7123	35.7466	0.984177	0.985801	0.180211	-5.54904	14.7123	81.6393	0.320321	0.999997	0.646789	-1.5461	23.1205	35.7466	0.700434	0.728299	0.283203	-3.53104	23.1205	81.6393	0.224216	0.267546	0.43786	-2.28384	35.7466	81.6393	0.483242	0.539661
Strada	1358.65	0.326431	0.999997	1.57147	1.57147	39.9929	25.4493	0.947191	0.999915	0.957653	-1.04422	25.4493	26.5746	0.00111473	0.0130731	0.137149	-7.29133	25.4493	185.559	0.351231	0.999997	1.50493	1.50493	39.9929	26.5746	0.00915794	0.0213949	0.215526	-4.6398	39.9929	185.559	0.00211039	0.00981922	0.143214	-6.98256	26.5746	185.559	0.00590275	0.0307886
Fam78a	79.6379	0.986739	0.999997	1.5714	1.5714	3.63058	2.31041	0.0919498	0.999915	2.3342	2.3342	2.31041	0.989812	0.321762	0.361122	0.300137	-3.33181	2.31041	7.69787	0.103011	0.999997	3.66794	3.66794	3.63058	0.989812	0.326179	0.367848	0.471634	-2.12029	3.63058	7.69787	0.0245454	0.041401	0.128583	-7.77711	0.989812	7.69787	0.129906	0.177471
Oxld1	997.462	0.417172	0.999997	1.57088	1.57088	30.0516	19.1303	0.574196	0.999915	0.583394	-1.71411	19.1303	32.7915	0.0143834	0.0273123	0.162776	-6.14339	19.1303	117.525	0.861975	0.999997	0.916444	-1.09117	30.0516	32.7915	0.0673116	0.0924078	0.255703	-3.91079	30.0516	117.525	0.0639133	0.0901092	0.279016	-3.58402	32.7915	117.525	0.092674	0.134938
Clic6	209.545	0.752459	0.999997	1.57074	1.57074	9.51476	6.0575	0.817238	0.999915	0.614141	-1.62829	6.0575	9.86336	0.501309	0.537715	0.536482	-1.86399	6.0575	11.2911	0.615205	0.999997	0.964657	-1.03664	9.51476	9.86336	0.689742	0.718354	0.842674	-1.1867	9.51476	11.2911	0.419566	0.465607	0.873549	-1.14476	9.86336	11.2911	0.85135	0.871265
Rgs16	905.151	0.914961	0.999997	1.57066	1.57066	58.2548	37.0893	0.63278	0.999915	3.1665	3.1665	37.0893	11.713	0.997572	0.997833	1.04412	1.04412	37.0893	35.5221	0.710255	0.999997	4.9735	4.9735	58.2548	11.713	0.927373	0.93511	1.63996	1.63996	58.2548	35.5221	0.682425	0.715584	0.329739	-3.0327	11.713	35.5221	0.96389	0.969147
Rassf1	50.2436	0.0980513	0.999997	1.57029	1.57029	1.30875	0.833447	0.0134076	0.999915	0.463042	-2.15963	0.833447	1.79994	4.50464e-05	0.0130731	0.131173	-7.6235	0.833447	6.35378	0.281447	0.999997	0.72711	-1.37531	1.30875	1.79994	0.00165917	0.0140289	0.20598	-4.85484	1.30875	6.35378	0.0247653	0.041689	0.283286	-3.53	1.79994	6.35378	0.000443744	0.0291749
Setd5	161.625	0.229485	0.999997	1.56929	1.56929	3.42188	2.18053	0.332118	0.999915	0.814865	-1.2272	2.18053	2.67594	0.105818	0.135208	0.0816315	-12.2502	2.18053	26.7119	0.899502	0.999997	1.27876	1.27876	3.42188	2.67594	0.534972	0.572188	0.128103	-7.8062	3.42188	26.7119	0.491054	0.535268	0.100178	-9.98224	2.67594	26.7119	0.371571	0.432122
Abhd16a	372.194	0.740391	0.999997	1.56926	1.56926	17.4758	11.1363	0.590235	0.999915	0.631857	-1.58264	11.1363	17.6247	0.0346517	0.0526821	0.613153	-1.63091	11.1363	18.1623	0.815919	0.999997	0.991548	-1.00852	17.4758	17.6247	0.0215985	0.0372881	0.962197	-1.03929	17.4758	18.1623	0.0197298	0.0350554	0.970399	-1.0305	17.6247	18.1623	0.0734701	0.112681
Tssc4	1322.08	0.155107	0.999997	1.56903	1.56903	45.7318	29.1465	0.165529	0.999915	0.578382	-1.72896	29.1465	50.3931	0.0679138	0.0920616	0.225584	-4.43293	29.1465	129.204	0.924975	0.999997	0.907501	-1.10193	45.7318	50.3931	0.513283	0.551189	0.353949	-2.82526	45.7318	129.204	0.596076	0.634923	0.390026	-2.56393	50.3931	129.204	0.231392	0.28787
Paqr4	1187.63	0.98381	0.999997	1.56897	1.56897	61.6465	39.291	0.061725	0.999915	3.14155	3.14155	39.291	12.5069	0.0649558	0.0886643	0.41442	-2.41301	39.291	94.8098	0.0707407	0.999997	4.929	4.929	61.6465	12.5069	0.0685629	0.0938352	0.650213	-1.53796	61.6465	94.8098	0.00244625	0.0103753	0.131916	-7.58059	12.5069	94.8098	0.0217483	0.0493356
Pde9a	493.992	0.55143	0.999997	1.56841	1.56841	10.7341	6.84395	0.240771	0.999915	0.353757	-2.8268	6.84395	19.3465	0.128425	0.160008	0.102389	-9.76664	6.84395	66.8424	0.528436	0.999997	0.554835	-1.80234	10.7341	19.3465	0.306568	0.347861	0.160588	-6.22712	10.7341	66.8424	0.678691	0.71218	0.289434	-3.45502	19.3465	66.8424	0.405354	0.464956
Pisd	1034.14	0.464938	0.999997	1.56743	1.56743	33.293	21.2404	0.769818	0.999915	1.03405	1.03405	21.2404	20.541	0.00215951	0.0130987	0.160772	-6.21998	21.2404	132.115	0.354801	0.999997	1.62081	1.62081	33.293	20.541	0.0105165	0.0231746	0.252	-3.96826	33.293	132.115	0.00244987	0.0103805	0.155478	-6.43178	20.541	132.115	0.00904582	0.0337273
XLOC_014135	94.3515	0.445673	0.999997	1.56667	1.56667	4.30265	2.74636	0.857812	0.999915	0.889886	-1.12374	2.74636	3.08619	0.147081	0.180089	0.40943	-2.44242	2.74636	6.70776	0.614968	0.999997	1.39416	1.39416	4.30265	3.08619	0.415603	0.456277	0.641444	-1.55898	4.30265	6.70776	0.235632	0.279483	0.460093	-2.17348	3.08619	6.70776	0.484248	0.540589
Gm20425	8948.32	0.3506	0.999997	1.56562	1.56562	445.893	284.802	0.923674	0.999915	1.00681	1.00681	284.802	282.877	0.161089	0.195023	0.533769	-1.87347	284.802	533.568	0.358808	0.999997	1.57628	1.57628	445.893	282.877	0.534101	0.571477	0.835681	-1.19663	445.893	533.568	0.17361	0.213719	0.53016	-1.88622	282.877	533.568	0.412358	0.471505
Chd5	2159.55	0.347493	0.999997	1.56528	1.56528	35.8113	22.8785	0.297772	0.999915	0.506822	-1.97308	22.8785	45.1411	0.105891	0.135288	0.061004	-16.3924	22.8785	375.033	0.850852	0.999997	0.79332	-1.26053	35.8113	45.1411	0.399935	0.440785	0.0954884	-10.4725	35.8113	375.033	0.531122	0.573709	0.120366	-8.30802	45.1411	375.033	0.393475	0.453457
Chst8	1298.07	0.307824	0.999997	1.5646	1.5646	49.3328	31.5306	0.750174	0.999915	1.4513	1.4513	31.5306	21.7257	0.00104149	0.0130731	0.213091	-4.69282	31.5306	147.967	0.22959	0.999997	2.27071	2.27071	49.3328	21.7257	0.00925996	0.0215371	0.333403	-2.99937	49.3328	147.967	0.0011967	0.00821066	0.146828	-6.81071	21.7257	147.967	0.00436594	0.0298691
Supt3	720.047	0.387735	0.999997	1.56446	1.56446	29.1086	18.6061	0.826229	0.999915	0.981236	-1.01912	18.6061	18.9619	0.0198097	0.0343121	0.272988	-3.66316	18.6061	68.1572	0.5791	0.999997	1.53511	1.53511	29.1086	18.9619	0.0963125	0.125677	0.42708	-2.34148	29.1086	68.1572	0.04645	0.0691212	0.278209	-3.59442	18.9619	68.1572	0.105961	0.150226
9430092D12Rik	45.9583	0.317914	0.999997	1.5643	1.5643	1.78923	1.14379	0.881579	0.999915	0.98666	-1.01352	1.14379	1.15926	0.096001	0.124284	0.247479	-4.04075	1.14379	4.62178	0.305218	0.999997	1.54343	1.54343	1.78923	1.15926	0.399498	0.440383	0.38713	-2.58311	1.78923	4.62178	0.100336	0.132431	0.250825	-3.98685	1.15926	4.62178	0.271956	0.33083
XLOC_042376	313.74	0.447865	0.999997	1.56397	1.56397	3.7709	2.41111	0.559824	0.999915	0.640236	-1.56192	2.41111	3.76597	0.00498358	0.0154124	0.0386976	-25.8414	2.41111	62.3063	0.915893	0.999997	1.00131	1.00131	3.7709	3.76597	0.0239687	0.0402941	0.060522	-16.5229	3.7709	62.3063	0.0276061	0.0452821	0.0604427	-16.5446	3.76597	62.3063	0.035558	0.0667081
Trnt1	886.471	0.273723	0.999997	1.56383	1.56383	26.4391	16.9066	0.55106	0.999915	0.52799	-1.89398	16.9066	32.0207	0.0106007	0.0224199	0.166551	-6.00417	16.9066	101.51	0.690244	0.999997	0.825688	-1.21111	26.4391	32.0207	0.0829878	0.110424	0.260458	-3.83939	26.4391	101.51	0.0528532	0.0769459	0.315443	-3.17014	32.0207	101.51	0.0716822	0.11057
Kat7	1275.97	0.279649	0.999997	1.56353	1.56353	41.7191	26.6827	0.677169	0.999915	0.870121	-1.14927	26.6827	30.6655	0.0434406	0.0632603	0.172942	-5.78228	26.6827	154.287	0.574459	0.999997	1.36046	1.36046	41.7191	30.6655	0.248423	0.288489	0.270399	-3.69823	41.7191	154.287	0.123269	0.158479	0.198756	-5.03129	30.6655	154.287	0.207959	0.262995
Ndufs6	3290.98	0.288859	0.999997	1.56311	1.56311	141.698	90.6509	0.228977	0.999915	0.655598	-1.52533	90.6509	138.272	0.0175732	0.0314594	0.410868	-2.43387	90.6509	220.632	0.808822	0.999997	1.02477	1.02477	141.698	138.272	0.118982	0.151042	0.642234	-1.55707	141.698	220.632	0.205716	0.248089	0.626708	-1.59564	138.272	220.632	0.111459	0.156463
Ndufaf3	551.716	0.173755	0.999997	1.5631	1.5631	17.6716	11.3055	0.902029	0.999915	1.09095	1.09095	11.3055	10.363	0.000716449	0.0130731	0.158254	-6.31895	11.3055	71.4389	0.186455	0.999997	1.70526	1.70526	17.6716	10.363	0.0127396	0.0260539	0.247367	-4.04257	17.6716	71.4389	0.00126041	0.00830138	0.145061	-6.89364	10.363	71.4389	0.00351584	0.029525
Spns2	2259.65	0.54946	0.999997	1.5625	1.5625	48.2429	30.8754	0.603361	0.999915	0.821786	-1.21686	30.8754	37.5711	0.00097716	0.0130731	0.0830491	-12.0411	30.8754	371.772	0.980945	0.999997	1.28404	1.28404	48.2429	37.5711	0.00384945	0.0152998	0.129765	-7.70627	48.2429	371.772	0.00598066	0.015812	0.101059	-9.89518	37.5711	371.772	0.00678504	0.0316098
Vars	180.629	0.571767	0.999997	1.56226	1.56226	6.613	4.23296	0.735745	0.999915	0.795815	-1.25657	4.23296	5.31902	0.211619	0.248333	0.229182	-4.36335	4.23296	18.4699	0.410099	0.999997	1.24327	1.24327	6.613	5.31902	0.0980395	0.127642	0.358042	-2.79297	6.613	18.4699	0.385538	0.432239	0.287984	-3.47242	5.31902	18.4699	0.394686	0.454646
Haghl	1388.83	0.593208	0.999997	1.56221	1.56221	54.1623	34.6702	0.257965	0.999915	1.67219	1.67219	34.6702	20.7334	0.0181009	0.0321686	0.220594	-4.53321	34.6702	157.167	0.1223	0.999997	2.61232	2.61232	54.1623	20.7334	0.0519315	0.0743442	0.344615	-2.90179	54.1623	157.167	0.00326514	0.0116784	0.131919	-7.5804	20.7334	157.167	0.0242852	0.0526024
Ptprr	103.213	0.530661	0.999997	1.56186	1.56186	3.70529	2.37236	0.1828	0.999915	0.326003	-3.06746	2.37236	7.27711	0.638697	0.667769	0.433069	-2.3091	2.37236	5.47801	0.444722	0.999997	0.50917	-1.96398	3.70529	7.27711	0.332725	0.374334	0.676392	-1.47843	3.70529	5.47801	0.123496	0.158744	1.32842	1.32842	7.27711	5.47801	0.395666	0.4555
XLOC_012296	1691.86	0.349097	0.999997	1.56185	1.56185	46.4411	29.7346	0.643807	0.999915	1.39726	1.39726	29.7346	21.2806	0.000578951	0.0130731	0.116322	-8.59686	29.7346	255.624	0.206851	0.999997	2.18232	2.18232	46.4411	21.2806	0.00451953	0.0159464	0.181677	-5.50426	46.4411	255.624	0.000523317	0.00716843	0.0832495	-12.0121	21.2806	255.624	0.0021273	0.0291749
Etv5	476.127	0.597129	0.999997	1.56144	1.56144	19.4578	12.4615	0.348469	0.999915	0.743883	-1.3443	12.4615	16.7519	0.445344	0.483003	0.318563	-3.1391	12.4615	39.1178	0.650453	0.999997	1.16153	1.16153	19.4578	16.7519	0.242584	0.282427	0.497417	-2.01039	19.4578	39.1178	0.142504	0.180043	0.428244	-2.33512	16.7519	39.1178	0.470225	0.527436
Cdh18	1224.05	0.196465	0.999997	1.56143	1.56143	51.0855	32.7171	0.959954	0.999915	1.04335	1.04335	32.7171	31.3577	0.00447082	0.0148477	0.292166	-3.42271	32.7171	111.981	0.232745	0.999997	1.62912	1.62912	51.0855	31.3577	0.056373	0.0796042	0.456198	-2.19203	51.0855	111.981	0.00762656	0.0182875	0.280027	-3.57108	31.3577	111.981	0.0209303	0.0483962
Coq4	641.404	0.210811	0.999997	1.56136	1.56136	28.3327	18.1462	0.541304	0.999915	1.19855	1.19855	18.1462	15.1401	0.005467	0.0159144	0.326656	-3.06132	18.1462	55.5513	0.0958394	0.999997	1.87136	1.87136	28.3327	15.1401	0.0622332	0.0864649	0.510027	-1.96068	28.3327	55.5513	0.00303816	0.0112929	0.272544	-3.66914	15.1401	55.5513	0.0136705	0.0393888
Dmap1	106.275	0.965894	0.999997	1.56103	1.56103	3.73926	2.39537	0.0990408	0.999915	1.83003	1.83003	2.39537	1.30893	0.120815	0.151832	0.176155	-5.67683	2.39537	13.5981	0.115381	0.999997	2.85673	2.85673	3.73926	1.30893	0.12114	0.153388	0.274983	-3.63658	3.73926	13.5981	0.00792832	0.0187378	0.096258	-10.3887	1.30893	13.5981	0.0593184	0.0959969
Rpl36a	983.406	0.122018	0.999997	1.56075	1.56075	41.3001	26.4617	0.266988	0.999915	0.713676	-1.4012	26.4617	37.078	0.0039916	0.0143671	0.35612	-2.80804	26.4617	74.3055	0.755611	0.999997	1.11387	1.11387	41.3001	37.078	0.080062	0.107043	0.555814	-1.79916	41.3001	74.3055	0.059462	0.084918	0.498994	-2.00403	37.078	74.3055	0.0321785	0.0624309
Fam19a1	703.343	0.582552	0.999997	1.56071	1.56071	36.3539	23.2933	0.72207	0.999915	0.749412	-1.33438	23.2933	31.0821	0.179935	0.215005	0.869888	-1.14957	23.2933	26.7773	0.888018	0.999997	1.16961	1.16961	36.3539	31.0821	0.0839213	0.111496	1.35764	1.35764	36.3539	26.7773	0.130925	0.167211	1.16076	1.16076	31.0821	26.7773	0.325138	0.385422
Pcyt1b	153.443	0.590585	0.999997	1.56063	1.56063	6.92311	4.43609	0.880384	0.999915	1.52523	1.52523	4.43609	2.90847	0.690967	0.717138	0.322919	-3.09676	4.43609	13.7375	0.534751	0.999997	2.38033	2.38033	6.92311	2.90847	0.4078	0.448499	0.503957	-1.9843	6.92311	13.7375	0.813783	0.835363	0.211717	-4.72328	2.90847	13.7375	0.841691	0.862969
Afmid	102.84	0.455962	0.999997	1.5605	1.5605	2.92103	1.87186	0.986539	0.999915	2.23047	2.23047	1.87186	0.839222	0.00851136	0.0197119	0.118432	-8.44369	1.87186	15.8054	0.519704	0.999997	3.48064	3.48064	2.92103	0.839222	0.0379206	0.0575604	0.184812	-5.4109	2.92103	15.8054	0.015402	0.0293599	0.0530971	-18.8334	0.839222	15.8054	0.0436922	0.0769184
Mettl17	282.959	0.619297	0.999997	1.56048	1.56048	17.3018	11.0875	0.603047	0.999915	2.69428	2.69428	11.0875	4.1152	0.302248	0.341489	0.843631	-1.18535	11.0875	13.1426	0.348262	0.999997	4.20436	4.20436	17.3018	4.1152	0.162195	0.197845	1.31647	1.31647	17.3018	13.1426	0.61039	0.648318	0.31312	-3.19367	4.1152	13.1426	0.508703	0.562975
Tprgl	940.719	0.636899	0.999997	1.56003	1.56003	15.4388	9.89653	0.62593	0.999915	0.223391	-4.47645	9.89653	44.3014	0.175901	0.210786	0.0744145	-13.4382	9.89653	132.992	0.375874	0.999997	0.348496	-2.86947	15.4388	44.3014	0.0925356	0.121398	0.116089	-8.61411	15.4388	132.992	0.399891	0.446172	0.333113	-3.00198	44.3014	132.992	0.362154	0.422536
Amy1	531.515	0.260883	0.999997	1.55957	1.55957	8.24241	5.28506	0.244833	0.999915	0.879241	-1.13734	5.28506	6.01093	0.059975	0.0827596	0.0526554	-18.9914	5.28506	100.371	0.887011	0.999997	1.37124	1.37124	8.24241	6.01093	0.332727	0.374334	0.0821197	-12.1773	8.24241	100.371	0.43204	0.477787	0.0598873	-16.698	6.01093	100.371	0.26219	0.320544
Uspl1	519.654	0.394399	0.999997	1.5595	1.5595	20.3168	13.0278	0.527587	0.999915	1.01586	1.01586	13.0278	12.8244	0.702556	0.728302	0.249226	-4.01243	13.0278	52.2729	0.887403	0.999997	1.58423	1.58423	20.3168	12.8244	0.737225	0.761813	0.388668	-2.57289	20.3168	52.2729	0.849118	0.867239	0.245336	-4.07605	12.8244	52.2729	0.836881	0.859073
Klhdc10	395.017	0.38304	0.999997	1.55935	1.55935	13.2747	8.51296	0.916397	0.999915	2.74242	2.74242	8.51296	3.10418	0.352992	0.392313	0.155865	-6.41579	8.51296	54.6173	0.501297	0.999997	4.2764	4.2764	13.2747	3.10418	0.849227	0.864378	0.243049	-4.11439	13.2747	54.6173	0.445831	0.491174	0.0568351	-17.5948	3.10418	54.6173	0.701216	0.739102
Stoml2	377.71	0.421229	0.999997	1.55933	1.55933	22.7054	14.561	0.302239	0.999915	2.05604	2.05604	14.561	7.08207	0.701096	0.726936	0.870961	-1.14816	14.561	16.7184	0.0942454	0.999997	3.20604	3.20604	22.7054	7.08207	0.302442	0.343714	1.35811	1.35811	22.7054	16.7184	0.592134	0.631274	0.42361	-2.36066	7.08207	16.7184	0.375836	0.436219
A830031A19Rik	87.0386	0.0740195	0.999997	1.5587	1.5587	3.51623	2.25587	0.838575	0.999915	1.06484	1.06484	2.25587	2.11851	0.000573629	0.0130731	0.267081	-3.74418	2.25587	8.44637	0.0765988	0.999997	1.65977	1.65977	3.51623	2.11851	0.0242933	0.0406951	0.416301	-2.40211	3.51623	8.44637	0.000875251	0.00780292	0.250819	-3.98694	2.11851	8.44637	0.00221359	0.0291749
Cxcl14	2793.11	0.485896	0.999997	1.55856	1.55856	139.588	89.5622	0.82689	0.999915	1.60495	1.60495	89.5622	55.8036	0.93676	0.943206	0.436635	-2.29024	89.5622	205.119	0.409037	0.999997	2.50142	2.50142	139.588	55.8036	0.617169	0.649942	0.680522	-1.46946	139.588	205.119	0.796267	0.819777	0.272054	-3.67573	55.8036	205.119	0.838158	0.860212
Fermt1	91.7517	0.0320589	0.999997	1.55828	1.55828	2.35328	1.51018	0.249677	0.999915	1.03496	1.03496	1.51018	1.45916	0.000289814	0.0130731	0.10806	-9.25414	1.51018	13.9754	0.388022	0.999997	1.61276	1.61276	2.35328	1.45916	0.0276072	0.0448699	0.168387	-5.9387	2.35328	13.9754	0.00723248	0.0176864	0.10441	-9.57767	1.45916	13.9754	0.00266708	0.029359
Pdss2	261.044	0.714336	0.999997	1.5567	1.5567	15.7546	10.1205	0.390086	0.999915	5.78169	5.78169	10.1205	1.75044	0.193943	0.229813	0.66315	-1.50795	10.1205	15.2613	0.250482	0.999997	9.00036	9.00036	15.7546	1.75044	0.120929	0.153177	1.03233	1.03233	15.7546	15.2613	0.636125	0.672546	0.114698	-8.71852	1.75044	15.2613	0.35987	0.420369
Grhpr	1631.78	0.246143	0.999997	1.55659	1.55659	38.1444	24.5051	0.215215	0.999915	0.347023	-2.88165	24.5051	70.6151	0.581272	0.613337	0.120173	-8.3213	24.5051	203.914	0.851147	0.999997	0.540174	-1.85126	38.1444	70.6151	0.665492	0.695562	0.187061	-5.34585	38.1444	203.914	0.571073	0.611726	0.346298	-2.88769	70.6151	203.914	0.550328	0.601467
Cpne6	515.435	0.121782	0.999997	1.55636	1.55636	13.3792	8.59652	0.124974	0.999915	0.600912	-1.66414	8.59652	14.3058	0.00325332	0.0136481	0.122162	-8.18585	8.59652	70.3698	0.89721	0.999997	0.935233	-1.06925	13.3792	14.3058	0.0678988	0.0930671	0.190128	-5.25962	13.3792	70.3698	0.106713	0.139695	0.203294	-4.91897	14.3058	70.3698	0.0264232	0.0554144
1500012F01Rik	353.594	0.319222	0.999997	1.55616	1.55616	12.8522	8.25892	0.700227	0.999915	1.14116	1.14116	8.25892	7.23728	0.0845197	0.111224	0.204719	-4.88475	8.25892	40.3428	0.214106	0.999997	1.77584	1.77584	12.8522	7.23728	0.363461	0.404949	0.318576	-3.13897	12.8522	40.3428	0.0605579	0.0861392	0.179395	-5.5743	7.23728	40.3428	0.200142	0.254685
Eri2	122.426	0.999746	0.999997	1.55609	1.55609	4.58794	2.94837	0.451271	0.999915	1.74724	1.74724	2.94837	1.68744	0.752996	0.775568	0.202338	-4.94221	2.94837	14.5715	0.463305	0.999997	2.71887	2.71887	4.58794	1.68744	0.758682	0.781636	0.314858	-3.17604	4.58794	14.5715	0.72137	0.75173	0.115805	-8.63523	1.68744	14.5715	0.86184	0.880315
Pcdhga4	235.756	0.302715	0.999997	1.55544	1.55544	9.98044	6.41648	0.856938	0.999915	0.908339	-1.10091	6.41648	7.06397	0.0174423	0.0312781	0.323895	-3.08742	6.41648	19.8103	0.457725	0.999997	1.41287	1.41287	9.98044	7.06397	0.112829	0.144243	0.503799	-1.98492	9.98044	19.8103	0.0388816	0.0596378	0.35658	-2.80442	7.06397	19.8103	0.0901503	0.132059
Rap1gap	361.229	0.607691	0.999997	1.55536	1.55536	17.6238	11.331	0.0408375	0.999915	2.52603	2.52603	11.331	4.4857	0.119529	0.150451	0.363215	-2.75319	11.331	31.1964	0.0175092	0.999997	3.92888	3.92888	17.6238	4.4857	0.260396	0.300794	0.56493	-1.77013	17.6238	31.1964	0.0032415	0.0116303	0.143789	-6.95464	4.4857	31.1964	0.0205839	0.0478965
Gm19461	85.3732	0.282548	0.999997	1.55485	1.55485	3.91027	2.51489	0.896552	0.999915	1.72112	1.72112	2.51489	1.46119	0.0225413	0.0377189	0.328998	-3.03954	2.51489	7.64408	0.282559	0.999997	2.67608	2.67608	3.91027	1.46119	0.148407	0.183077	0.511542	-1.95487	3.91027	7.64408	0.0280451	0.0458497	0.191154	-5.23139	1.46119	7.64408	0.0866612	0.128092
Rnf219	165.282	0.223514	0.999997	1.55412	1.55412	6.01993	3.87352	0.27911	0.999915	0.566509	-1.7652	3.87352	6.83753	0.307176	0.346353	0.267293	-3.74121	3.87352	14.4916	0.978577	0.999997	0.880424	-1.13582	6.01993	6.83753	0.989394	0.99056	0.415407	-2.40728	6.01993	14.4916	0.991209	0.992507	0.471826	-2.11943	6.83753	14.4916	0.54313	0.594684
XLOC_019139	300.871	0.392967	0.999997	1.55404	1.55404	11.7105	7.53549	0.936626	0.999915	0.856263	-1.16787	7.53549	8.80044	0.0042142	0.0145682	0.262993	-3.80239	7.53549	28.6529	0.496074	0.999997	1.33067	1.33067	11.7105	8.80044	0.0244734	0.0409111	0.408701	-2.44677	11.7105	28.6529	0.00928583	0.0207422	0.30714	-3.25584	8.80044	28.6529	0.0237356	0.0518549
XLOC_015822	131.239	0.267985	0.999997	1.55392	1.55392	6.02233	3.87556	0.885351	0.999915	1.07986	1.07986	3.87556	3.58895	0.0283114	0.0448582	0.386269	-2.58887	3.87556	10.0333	0.263985	0.999997	1.67802	1.67802	6.02233	3.58895	0.186253	0.2236	0.600234	-1.66602	6.02233	10.0333	0.0335675	0.0529147	0.357704	-2.79561	3.58895	10.0333	0.101697	0.145322
Lime1	485.485	0.229344	0.999997	1.55376	1.55376	16.0163	10.3081	0.251202	0.999915	0.709416	-1.40961	10.3081	14.5304	0.00245489	0.0132108	0.188919	-5.29326	10.3081	54.5635	0.957078	0.999997	1.10226	1.10226	16.0163	14.5304	0.0285579	0.04603	0.293536	-3.40674	16.0163	54.5635	0.0433219	0.065196	0.266303	-3.75512	14.5304	54.5635	0.021989	0.0495653
Dab1	257.06	0.257534	0.999997	1.55351	1.55351	6.54349	4.21206	0.965568	0.999915	0.938285	-1.06577	4.21206	4.48911	0.0003557	0.0130731	0.108619	-9.20652	4.21206	38.7784	0.335148	0.999997	1.45764	1.45764	6.54349	4.48911	0.00419214	0.0156641	0.168741	-5.92626	6.54349	38.7784	0.000929942	0.00783725	0.115763	-8.63833	4.48911	38.7784	0.00211545	0.0291749
Zfp46	206.973	0.649166	0.999997	1.55345	1.55345	4.2713	2.74956	0.00157133	0.999915	4.98185	4.98185	2.74956	0.551915	0.0542815	0.0760604	0.0722057	-13.8493	2.74956	38.0795	0.000759221	0.999997	7.73905	7.73905	4.2713	0.551915	0.12171	0.154001	0.112168	-8.9152	4.2713	38.0795	7.31046e-05	0.0064397	0.0144938	-68.9952	0.551915	38.0795	0.000478364	0.0291749
Ddr1	1250.88	0.350646	0.999997	1.55313	1.55313	58.1596	37.4467	0.825529	0.999915	1.30714	1.30714	37.4467	28.6478	0.0090344	0.0204132	0.373582	-2.67679	37.4467	100.237	0.300821	0.999997	2.03016	2.03016	58.1596	28.6478	0.0552813	0.0783366	0.580222	-1.72348	58.1596	100.237	0.0103719	0.022287	0.285802	-3.49893	28.6478	100.237	0.0373281	0.0688319
Ndc1	432.686	0.104636	0.999997	1.55292	1.55292	9.75715	6.28309	0.105681	0.999915	0.431326	-2.31843	6.28309	14.5669	0.660155	0.687844	0.10416	-9.60066	6.28309	60.3218	0.884425	0.999997	0.669816	-1.49295	9.75715	14.5669	0.34478	0.386147	0.161752	-6.18231	9.75715	60.3218	0.314102	0.360003	0.241487	-4.14101	14.5669	60.3218	0.262594	0.320987
Gm1673	498.206	0.352876	0.999997	1.55281	1.55281	21.7915	14.0335	0.427027	0.999915	0.811291	-1.2326	14.0335	17.2978	0.0283823	0.0449496	0.382105	-2.61708	14.0335	36.7269	0.95958	0.999997	1.25978	1.25978	21.7915	17.2978	0.00572415	0.0173294	0.593339	-1.68538	21.7915	36.7269	0.0099864	0.0217254	0.470985	-2.12321	17.2978	36.7269	0.0284642	0.0578631
Coa3	10433.3	0.262707	0.999997	1.55277	1.55277	460.718	296.708	0.793794	0.999915	1.00918	1.00918	296.708	294.009	0.0115432	0.0236511	0.352739	-2.83496	296.708	841.153	0.455678	0.999997	1.56702	1.56702	460.718	294.009	0.0928381	0.121741	0.547722	-1.82575	460.718	841.153	0.0314779	0.050308	0.349531	-2.86098	294.009	841.153	0.0651745	0.102978
Rabepk	318.2	0.859385	0.999997	1.55265	1.55265	17.5545	11.3061	0.997378	0.999915	0.896089	-1.11596	11.3061	12.6172	0.0418106	0.0612664	1.08234	1.08234	11.3061	10.446	0.87808	0.999997	1.39132	1.39132	17.5545	12.6172	0.0342012	0.0529994	1.6805	1.6805	17.5545	10.446	0.0606495	0.0862553	1.20785	1.20785	12.6172	10.446	0.134684	0.182929
Fibcd1	1114.14	0.0958849	0.999997	1.55238	1.55238	48.1137	30.9936	0.945244	0.999915	1.36867	1.36867	30.9936	22.645	0.00187747	0.0130731	0.297894	-3.3569	30.9936	104.042	0.122562	0.999997	2.1247	2.1247	48.1137	22.645	0.0533024	0.0759865	0.462445	-2.16242	48.1137	104.042	0.00336662	0.0118403	0.217652	-4.59448	22.645	104.042	0.0078883	0.0326849
Crybb1	454.047	0.200626	0.999997	1.55233	1.55233	20.1736	12.9957	0.768989	0.999915	1.5374	1.5374	12.9957	8.45304	0.00387969	0.0142616	0.31202	-3.20492	12.9957	41.6502	0.159927	0.999997	2.38655	2.38655	20.1736	8.45304	0.0489429	0.0708887	0.484357	-2.06459	20.1736	41.6502	0.00416898	0.013076	0.202953	-4.92725	8.45304	41.6502	0.0144908	0.0404311
Runx2os1	106.812	0.270222	0.999997	1.55231	1.55231	4.39028	2.82823	0.714282	0.999915	1.01988	1.01988	2.82823	2.77309	0.00212837	0.0130987	0.285758	-3.49947	2.82823	9.89729	0.528968	0.999997	1.58317	1.58317	4.39028	2.77309	0.0208918	0.0364174	0.443584	-2.25436	4.39028	9.89729	0.00880944	0.0200454	0.280187	-3.56904	2.77309	9.89729	0.0150472	0.0411394
Glrb	228.113	0.25184	0.999997	1.55225	1.55225	8.18106	5.27045	0.879574	0.999915	1.17543	1.17543	5.27045	4.48384	0.00401009	0.0143811	0.198392	-5.04052	5.27045	26.5658	0.247058	0.999997	1.82457	1.82457	8.18106	4.48384	0.03965	0.0596613	0.307954	-3.24723	8.18106	26.5658	0.00567952	0.015389	0.168782	-5.92479	4.48384	26.5658	0.0180681	0.0447633
XLOC_038150	285.866	0.339703	0.999997	1.55223	1.55223	9.56476	6.16196	0.429525	0.999915	0.676288	-1.47866	6.16196	9.11144	0.00148479	0.0130731	0.198678	-5.03328	6.16196	31.0148	0.937451	0.999997	1.04975	1.04975	9.56476	9.11144	0.0113608	0.0242523	0.308393	-3.24261	9.56476	31.0148	0.0145804	0.0282142	0.293777	-3.40395	9.11144	31.0148	0.0126144	0.0380595
Vps4a	986.176	0.295641	0.999997	1.55183	1.55183	49.0601	31.6144	0.408522	0.999915	2.10559	2.10559	31.6144	15.0145	0.0315456	0.0488561	0.401749	-2.48912	31.6144	78.692	0.0917687	0.999997	3.26752	3.26752	49.0601	15.0145	0.185206	0.22252	0.623445	-1.60399	49.0601	78.692	0.0103897	0.022307	0.190801	-5.24107	15.0145	78.692	0.0513418	0.0863509
Cnot11	116.784	0.845748	0.999997	1.55065	1.55065	4.26843	2.75268	0.0587911	0.999915	2.98638	2.98638	2.75268	0.921743	0.11426	0.14461	0.182674	-5.47422	2.75268	15.0688	0.0462023	0.999997	4.63083	4.63083	4.26843	0.921743	0.162353	0.198005	0.283263	-3.53028	4.26843	15.0688	0.00438745	0.0133967	0.0611691	-16.3481	0.921743	15.0688	0.0329357	0.063464
Ube2a	1901.27	0.323214	0.999997	1.55001	1.55001	60.9124	39.298	0.951934	0.999915	1.464	1.464	39.298	26.8429	0.000757872	0.0130731	0.153166	-6.52888	39.298	256.572	0.351128	0.999997	2.26922	2.26922	60.9124	26.8429	0.00645732	0.0181878	0.237409	-4.21214	60.9124	256.572	0.0015046	0.00884068	0.104622	-9.55826	26.8429	256.572	0.00406807	0.0298691
Cpsf4	486.18	0.900418	0.999997	1.54947	1.54947	5.58085	3.60179	0.525056	0.999915	0.301762	-3.31387	3.60179	11.9358	0.882958	0.894838	0.0401738	-24.8919	3.60179	89.6552	0.466808	0.999997	0.467571	-2.13871	5.58085	11.9358	0.967672	0.971708	0.062248	-16.0648	5.58085	89.6552	0.500666	0.544495	0.133131	-7.51142	11.9358	89.6552	0.872027	0.889064
Mina	56.5812	0.959227	0.999997	1.54936	1.54936	2.50727	1.61826	0.963761	0.999915	0.860188	-1.16254	1.61826	1.88129	0.976993	0.979716	0.388125	-2.57649	1.61826	4.16944	0.928751	0.999997	1.33274	1.33274	2.50727	1.88129	0.988799	0.990062	0.601345	-1.66294	2.50727	4.16944	0.948225	0.955001	0.451209	-2.21627	1.88129	4.16944	0.999763	0.999796
Ppara	73.5604	0.161343	0.999997	1.54842	1.54842	3.22059	2.07993	0.199367	0.999915	0.752421	-1.32904	2.07993	2.76431	0.662817	0.690406	0.404747	-2.47068	2.07993	5.13883	0.994708	0.999997	1.16506	1.16506	3.22059	2.76431	0.451144	0.490977	0.626717	-1.59562	3.22059	5.13883	0.477477	0.521761	0.537927	-1.85899	2.76431	5.13883	0.436613	0.49557
XLOC_020149	772.073	0.285883	0.999997	1.54827	1.54827	27.8763	18.0048	0.528955	0.999915	0.85652	-1.16752	18.0048	21.0209	0.0252627	0.0411141	0.219708	-4.5515	18.0048	81.9489	0.733444	0.999997	1.32612	1.32612	27.8763	21.0209	0.160597	0.196136	0.340167	-2.93973	27.8763	81.9489	0.111918	0.145519	0.256512	-3.89845	21.0209	81.9489	0.148063	0.197892
AA986860	88.87	0.572219	0.999997	1.54815	1.54815	3.72532	2.4063	0.984892	0.999915	2.2899	2.2899	2.4063	1.05083	0.688512	0.714858	0.251389	-3.9779	2.4063	9.57204	0.604526	0.999997	3.54512	3.54512	3.72532	1.05083	0.393798	0.434836	0.389188	-2.56945	3.72532	9.57204	0.726295	0.756011	0.109781	-9.10901	1.05083	9.57204	0.843221	0.864219
Gm13530	264.843	0.179823	0.999997	1.54762	1.54762	9.33356	6.03092	0.325664	0.999915	0.643034	-1.55513	6.03092	9.37885	0.00126189	0.0130731	0.231145	-4.32629	6.03092	26.0915	0.807041	0.999997	0.995171	-1.00485	9.33356	9.37885	0.0205242	0.0359735	0.357724	-2.79545	9.33356	26.0915	0.0184003	0.0333279	0.35946	-2.78195	9.37885	26.0915	0.0118618	0.0371959
Rnf19b	821.895	0.636296	0.999997	1.54758	1.54758	21.4581	13.8656	0.440907	0.999915	1.54832	1.54832	13.8656	8.95523	0.00829664	0.019434	0.107488	-9.30338	13.8656	128.997	0.247984	0.999997	2.39616	2.39616	21.4581	8.95523	0.0228657	0.0388851	0.166346	-6.01156	21.4581	128.997	0.00324657	0.011643	0.0694221	-14.4046	8.95523	128.997	0.0193706	0.0463621
XLOC_044153	253627	0.0368716	0.999997	1.54756	1.54756	10679.4	6900.77	0.155233	0.999915	1.93608	1.93608	6900.77	3564.31	0.00144281	0.0130731	0.260791	-3.83449	6900.77	26460.9	0.00274539	0.999997	2.9962	2.9962	10679.4	3564.31	0.0935755	0.122592	0.40359	-2.47776	10679.4	26460.9	0.000163229	0.00687131	0.134701	-7.42387	3564.31	26460.9	0.000638412	0.0291749
Rbm25	124.163	0.269786	0.999997	1.54704	1.54704	3.18158	2.05656	0.864879	0.999915	0.968849	-1.03215	2.05656	2.12268	0.00220553	0.0130987	0.109938	-9.09604	2.05656	18.7066	0.413358	0.999997	1.49885	1.49885	3.18158	2.12268	0.0216131	0.0372963	0.170078	-5.87964	3.18158	18.7066	0.00621749	0.0161613	0.113473	-8.81269	2.12268	18.7066	0.013668	0.0393864
Atp5d	213.801	0.289435	0.999997	1.54657	1.54657	9.87654	6.3861	0.45488	0.999915	0.759818	-1.3161	6.3861	8.40478	0.911323	0.920382	0.495502	-2.01815	6.3861	12.8881	0.828214	0.999997	1.17511	1.17511	9.87654	8.40478	0.43972	0.479963	0.766328	-1.30492	9.87654	12.8881	0.591968	0.631145	0.652133	-1.53343	8.40478	12.8881	0.69062	0.729607
Flot1	348.97	0.747896	0.999997	1.5465	1.5465	18.7519	12.1254	0.213756	0.999915	1.98836	1.98836	12.1254	6.09816	0.34381	0.383292	0.537633	-1.86001	12.1254	22.5532	0.139638	0.999997	3.07501	3.07501	18.7519	6.09816	0.237982	0.277735	0.831451	-1.20272	18.7519	22.5532	0.838724	0.857942	0.270389	-3.69837	6.09816	22.5532	0.371346	0.431909
2700046A07Rik	89.6608	0.666524	0.999997	1.54633	1.54633	4.66127	3.0144	0.925311	0.999915	1.23278	1.23278	3.0144	2.4452	0.227423	0.264765	0.582753	-1.71599	3.0144	5.17269	0.63712	0.999997	1.90629	1.90629	4.66127	2.4452	0.130298	0.163562	0.901131	-1.10972	4.66127	5.17269	0.303514	0.349176	0.472714	-2.11544	2.4452	5.17269	0.478948	0.535452
XLOC_034957	88.4352	0.295798	0.999997	1.54624	1.54624	2.72783	1.76417	0.989333	0.999915	0.87429	-1.14378	1.76417	2.01783	0.000722523	0.0130731	0.156336	-6.39647	1.76417	11.2845	0.347493	0.999997	1.35186	1.35186	2.72783	2.01783	0.00691169	0.0186443	0.241733	-4.13679	2.72783	11.2845	0.00158258	0.00899964	0.178815	-5.59237	2.01783	11.2845	0.00404552	0.0298691
Mas1	727.028	0.0530411	0.999997	1.54618	1.54618	24.9819	16.1572	0.160784	0.999915	0.76624	-1.30507	16.1572	21.0863	3.16354e-05	0.0130731	0.203577	-4.91213	16.1572	79.3664	0.693776	0.999997	1.18474	1.18474	24.9819	21.0863	0.00215774	0.0140499	0.314767	-3.17695	24.9819	79.3664	0.001642	0.00910798	0.265684	-3.76387	21.0863	79.3664	0.000394544	0.0291749
Zfp758	99.4751	0.481308	0.999997	1.54604	1.54604	3.82188	2.47204	0.848613	0.999915	0.739416	-1.35242	2.47204	3.34324	0.328088	0.367453	0.272932	-3.66392	2.47204	9.05736	0.420468	0.999997	1.14317	1.14317	3.82188	3.34324	0.131646	0.164963	0.421964	-2.36987	3.82188	9.05736	0.46152	0.506433	0.369118	-2.70916	3.34324	9.05736	0.486753	0.542857
Astn1	317.255	0.697141	0.999997	1.54541	1.54541	15.1065	9.77508	0.650096	0.999915	0.996073	-1.00394	9.77508	9.81362	0.703617	0.729278	0.464149	-2.15448	9.77508	21.0602	0.434595	0.999997	1.53934	1.53934	15.1065	9.81362	0.490102	0.528822	0.717299	-1.39412	15.1065	21.0602	0.969219	0.973309	0.465979	-2.14602	9.81362	21.0602	0.841101	0.862508
Gcfc2	396.547	0.422137	0.999997	1.54514	1.54514	5.86361	3.79488	0.989374	0.999915	0.879193	-1.13741	3.79488	4.31632	0.001203	0.0130731	0.0500049	-19.998	3.79488	75.8902	0.469378	0.999997	1.35847	1.35847	5.86361	4.31632	0.00696652	0.0187145	0.0772644	-12.9426	5.86361	75.8902	0.00251253	0.0104895	0.0568759	-17.5821	4.31632	75.8902	0.00653175	0.0313762
Syngap1	1135.05	0.346819	0.999997	1.54507	1.54507	39.501	25.5659	0.218842	0.999915	1.71142	1.71142	25.5659	14.9384	0.00301872	0.0134582	0.176524	-5.66495	25.5659	144.83	0.0498394	0.999997	2.64425	2.64425	39.501	14.9384	0.0212062	0.036806	0.272742	-3.66648	39.501	144.83	0.000485477	0.00711072	0.103145	-9.69509	14.9384	144.83	0.00368153	0.0297026
XLOC_014250	148.518	0.384546	0.999997	1.54451	1.54451	4.78769	3.09981	0.980495	0.999915	1.14087	1.14087	3.09981	2.71706	0.0374219	0.0560384	0.161827	-6.17944	3.09981	19.1551	0.42752	0.999997	1.76209	1.76209	4.78769	2.71706	0.164245	0.200005	0.249944	-4.00089	4.78769	19.1551	0.0530616	0.0772018	0.141845	-7.04993	2.71706	19.1551	0.154184	0.204642
Cbln1	939.809	0.447301	0.999997	1.54445	1.54445	39.8844	25.8243	0.804576	0.999915	1.27399	1.27399	25.8243	20.2705	0.0127121	0.0252	0.2929	-3.41414	25.8243	88.1678	0.663906	0.999997	1.96761	1.96761	39.8844	20.2705	0.0554625	0.0785606	0.452369	-2.21058	39.8844	88.1678	0.0333546	0.0526542	0.229908	-4.34956	20.2705	88.1678	0.0729692	0.112131
Rpl41	4129.34	0.327716	0.999997	1.54416	1.54416	86.0254	55.7101	0.407646	0.999915	0.514681	-1.94295	55.7101	108.242	0.000316624	0.0130731	0.0877231	-11.3995	55.7101	635.067	0.950196	0.999997	0.79475	-1.25826	86.0254	108.242	0.00275567	0.0144246	0.135459	-7.38233	86.0254	635.067	0.00406226	0.012893	0.170442	-5.8671	108.242	635.067	0.0028455	0.029482
Ubtf	333.907	0.213341	0.999997	1.54415	1.54415	6.49107	4.20364	0.288337	0.999915	0.772117	-1.29514	4.20364	5.4443	0.174701	0.209537	0.0738716	-13.537	4.20364	56.9047	0.941633	0.999997	1.19227	1.19227	6.49107	5.4443	0.757123	0.780195	0.114069	-8.76661	6.49107	56.9047	0.72434	0.754335	0.0956741	-10.4522	5.4443	56.9047	0.448643	0.507284
Htr7	432.91	0.187996	0.999997	1.54415	1.54415	16.128	10.4446	0.275334	0.999915	0.560665	-1.7836	10.4446	18.629	0.0506376	0.0716867	0.291519	-3.4303	10.4446	35.8282	0.911258	0.999997	0.865749	-1.15507	16.128	18.629	0.3756	0.417	0.450149	-2.22149	16.128	35.8282	0.355804	0.402369	0.519953	-1.92325	18.629	35.8282	0.22683	0.283028
Agbl5	143.525	0.406193	0.999997	1.54373	1.54373	6.24995	4.04861	0.426617	0.999915	0.413752	-2.41691	4.04861	9.78512	0.173751	0.208594	0.877228	-1.13995	4.04861	4.61523	0.968394	0.999997	0.63872	-1.56563	6.24995	9.78512	0.0507264	0.0729604	1.3542	1.3542	6.24995	4.61523	0.0619572	0.0877629	2.12018	2.12018	9.78512	4.61523	0.189199	0.243179
Pttg1	1731.59	0.496712	0.999997	1.54356	1.54356	51.3992	33.2991	0.864658	0.999915	3.85075	3.85075	33.2991	8.64743	0.191107	0.226874	0.125401	-7.97443	33.2991	265.541	0.661945	0.999997	5.94387	5.94387	51.3992	8.64743	0.461755	0.501223	0.193564	-5.16625	51.3992	265.541	0.289308	0.334811	0.0325653	-30.7076	8.64743	265.541	0.576074	0.625159
Artn	47.4952	0.129925	0.999997	1.54323	1.54323	1.9681	1.27532	0.387707	0.999915	1.75809	1.75809	1.27532	0.725398	0.0335277	0.0512997	0.256487	-3.89883	1.27532	4.97224	0.0354418	0.999997	2.71314	2.71314	1.9681	0.725398	0.365468	0.406888	0.395818	-2.52641	1.9681	4.97224	0.0102496	0.0220953	0.14589	-6.8545	0.725398	4.97224	0.0341144	0.0648688
Vps25	437.652	0.559162	0.999997	1.54303	1.54303	19.5285	12.6559	0.412971	0.999915	3.55523	3.55523	12.6559	3.55981	0.37488	0.414186	0.278296	-3.5933	12.6559	45.4766	0.195565	0.999997	5.48583	5.48583	19.5285	3.55981	0.696101	0.724261	0.429418	-2.32873	19.5285	45.4766	0.139451	0.176653	0.0782777	-12.775	3.55981	45.4766	0.432636	0.491689
Trim2	642.16	0.600696	0.999997	1.5429	1.5429	29.6454	19.2141	0.31348	0.999915	0.474746	-2.10639	19.2141	40.4724	0.0857443	0.112631	0.97821	-1.02228	19.2141	19.6421	0.597445	0.999997	0.732484	-1.36522	29.6454	40.4724	0.0393151	0.0592215	1.50928	1.50928	29.6454	19.6421	0.0199657	0.0353717	2.06049	2.06049	40.4724	19.6421	0.0993438	0.142546
Htr4	85.2034	0.447586	0.999997	1.54259	1.54259	2.60979	1.69182	0.106643	0.999915	2.12105	2.12105	1.69182	0.797636	0.00030333	0.0130731	0.136956	-7.30161	1.69182	12.353	0.0304117	0.999997	3.2719	3.2719	2.60979	0.797636	0.00170727	0.0140289	0.211267	-4.73335	2.60979	12.353	2.66273e-05	0.00633112	0.06457	-15.4871	0.797636	12.353	0.000248305	0.0291749
Stk38	368.051	0.410357	0.999997	1.54249	1.54249	9.0601	5.87368	0.730717	0.999915	0.523301	-1.91094	5.87368	11.2243	0.000299411	0.0130731	0.116588	-8.57723	5.87368	50.3799	0.690917	0.999997	0.807188	-1.23887	9.0601	11.2243	0.001914	0.014032	0.179836	-5.56064	9.0601	50.3799	0.00145574	0.00871508	0.222793	-4.48848	11.2243	50.3799	0.00207344	0.0291749
Immp2l	1286.92	0.829079	0.999997	1.54242	1.54242	43.5042	28.2051	0.81479	0.999915	0.819418	-1.22038	28.2051	34.4208	0.00449352	0.0148811	0.192971	-5.18212	28.2051	146.162	0.970246	0.999997	1.26389	1.26389	43.5042	34.4208	0.00798698	0.0199773	0.297644	-3.35972	43.5042	146.162	0.0131958	0.0262987	0.235498	-4.24632	34.4208	146.162	0.0225077	0.0502362
XLOC_046687	154.158	0.912731	0.999997	1.54234	1.54234	4.66547	3.02492	0.216311	0.999915	0.402778	-2.48276	3.02492	7.51014	0.00567957	0.0161669	0.202508	-4.93809	3.02492	14.9373	0.265739	0.999997	0.621223	-1.60973	4.66547	7.51014	0.0081979	0.0202432	0.312336	-3.20168	4.66547	14.9373	0.0967975	0.128364	0.502777	-1.98895	7.51014	14.9373	0.0261188	0.0550306
Mamld1	389.024	0.957915	0.999997	1.54224	1.54224	8.77474	5.6896	0.398709	0.999915	0.752305	-1.32925	5.6896	7.56289	0.281577	0.320419	0.0931691	-10.7332	5.6896	61.0675	0.43744	0.999997	1.16024	1.16024	8.77474	7.56289	0.312072	0.353398	0.143689	-6.95946	8.77474	61.0675	0.784348	0.809086	0.123845	-8.07462	7.56289	61.0675	0.611697	0.657678
Fubp3	352.657	0.59809	0.999997	1.54194	1.54194	10.5474	6.84036	0.494291	0.999915	1.50179	1.50179	6.84036	4.55482	0.0494414	0.0702956	0.135905	-7.3581	6.84036	50.3321	0.263171	0.999997	2.31566	2.31566	10.5474	4.55482	0.125014	0.157783	0.209557	-4.77197	10.5474	50.3321	0.0211863	0.0370342	0.0904954	-11.0503	4.55482	50.3321	0.111464	0.156463
Sbf1	1541.87	0.399794	0.999997	1.54173	1.54173	66.8557	43.364	0.701316	0.999915	0.782375	-1.27816	43.364	55.4261	0.0532417	0.0748187	0.3856	-2.59336	43.364	112.459	0.706769	0.999997	1.20621	1.20621	66.8557	55.4261	0.209486	0.248009	0.594492	-1.68211	66.8557	112.459	0.138093	0.175195	0.492858	-2.02898	55.4261	112.459	0.254316	0.312328
Hdac6	363.022	0.895153	0.999997	1.54173	1.54173	16.6465	10.7973	0.711525	0.999915	1.88784	1.88784	10.7973	5.71938	0.299388	0.33857	0.328383	-3.04523	10.7973	32.8802	0.634209	0.999997	2.91054	2.91054	16.6465	5.71938	0.26326	0.303861	0.506278	-1.9752	16.6465	32.8802	0.520694	0.5636	0.173946	-5.74891	5.71938	32.8802	0.677898	0.718025
Coch	177.035	0.739092	0.999997	1.54163	1.54163	8.61466	5.58801	0.840229	0.999915	0.841378	-1.18853	5.58801	6.6415	0.201497	0.237787	0.575773	-1.7368	5.58801	9.70524	0.62436	0.999997	1.2971	1.2971	8.61466	6.6415	0.323846	0.365419	0.88763	-1.1266	8.61466	9.70524	0.183046	0.223813	0.684321	-1.4613	6.6415	9.70524	0.531107	0.583776
Supv3l1	263.091	0.323517	0.999997	1.54135	1.54135	8.2665	5.36316	0.586773	0.999915	0.960427	-1.0412	5.36316	5.58414	0.00343904	0.0138067	0.159619	-6.26493	5.36316	33.5999	0.724949	0.999997	1.48035	1.48035	8.2665	5.58414	0.0259757	0.0428122	0.246028	-4.06458	8.2665	33.5999	0.0187285	0.0337328	0.166195	-6.01701	5.58414	33.5999	0.0257457	0.0544956
Herc3	206.014	0.170942	0.999997	1.54109	1.54109	5.26528	3.4166	0.0984174	0.999915	0.376502	-2.65603	3.4166	9.0746	0.00686225	0.0176386	0.141693	-7.0575	3.4166	24.1127	0.67013	0.999997	0.580222	-1.72348	5.26528	9.0746	0.0916973	0.120446	0.218361	-4.57956	5.26528	24.1127	0.215904	0.258682	0.376341	-2.65716	9.0746	24.1127	0.0458429	0.079643
Sgce	106.726	0.435889	0.999997	1.54072	1.54072	4.32019	2.80401	0.248357	0.999915	1.5356	1.5356	2.80401	1.826	0.0669728	0.0909992	0.249675	-4.00521	2.80401	11.2307	0.0775953	0.999997	2.36593	2.36593	4.32019	1.826	0.230729	0.270095	0.384678	-2.59958	4.32019	11.2307	0.0115847	0.0240494	0.162591	-6.15042	1.826	11.2307	0.0671506	0.105273
Grip1	131.259	0.230434	0.999997	1.53993	1.53993	6.77197	4.39758	0.513008	0.999915	1.13956	1.13956	4.39758	3.85903	0.820448	0.837762	0.598733	-1.67019	4.39758	7.34481	0.661187	0.999997	1.75484	1.75484	6.77197	3.85903	0.434987	0.475424	0.922008	-1.08459	6.77197	7.34481	0.725516	0.755355	0.525409	-1.90328	3.85903	7.34481	0.651733	0.694619
Podxl2	7444.22	0.447736	0.999997	1.53977	1.53977	168.003	109.109	0.375625	0.999915	1.63541	1.63541	109.109	66.7164	0.0420423	0.0615557	0.0862222	-11.5979	109.109	1265.44	0.132853	0.999997	2.51816	2.51816	168.003	66.7164	0.153729	0.188774	0.132762	-7.53225	168.003	1265.44	0.012265	0.0250079	0.052722	-18.9674	66.7164	1265.44	0.069522	0.108137
Zfp583	492.637	0.447458	0.999997	1.53935	1.53935	9.75076	6.33435	0.537764	0.999915	0.857421	-1.16629	6.33435	7.38768	0.00641858	0.0171349	0.0752368	-13.2914	6.33435	84.1922	0.941356	0.999997	1.31987	1.31987	9.75076	7.38768	0.0301776	0.0480565	0.115815	-8.63443	9.75076	84.1922	0.0362156	0.0563112	0.0877478	-11.3963	7.38768	84.1922	0.0453594	0.0790231
Terf2	144.765	0.544272	0.999997	1.5393	1.5393	4.01935	2.61116	0.657408	0.999915	0.668575	-1.49572	2.61116	3.90556	0.229071	0.266431	0.137046	-7.29684	2.61116	19.0532	0.915908	0.999997	1.02914	1.02914	4.01935	3.90556	0.490275	0.528989	0.210954	-4.74037	4.01935	19.0532	0.461981	0.50683	0.204982	-4.87849	3.90556	19.0532	0.673289	0.713985
Arhgef6	169.863	0.512835	0.999997	1.53904	1.53904	6.57889	4.27467	0.555459	0.999915	1.58945	1.58945	4.27467	2.6894	0.024369	0.0399893	0.224491	-4.45452	4.27467	19.0416	0.254666	0.999997	2.44623	2.44623	6.57889	2.6894	0.0823448	0.109677	0.345501	-2.89434	6.57889	19.0416	0.0128262	0.0257857	0.141239	-7.08022	2.6894	19.0416	0.0651484	0.102947
Vps52	640.4	0.54168	0.999997	1.53903	1.53903	8.41338	5.46669	0.261895	0.999915	0.495131	-2.01967	5.46669	11.0409	0.105802	0.135192	0.0453134	-22.0685	5.46669	120.642	0.571534	0.999997	0.762019	-1.3123	8.41338	11.0409	0.266834	0.307499	0.0697385	-14.3393	8.41338	120.642	0.578253	0.618567	0.091518	-10.9268	11.0409	120.642	0.374763	0.435139
Tbc1d14	334.08	0.441396	0.999997	1.53897	1.53897	13.3326	8.66331	0.262403	0.999915	0.527076	-1.89726	8.66331	16.4366	0.134224	0.166291	0.388215	-2.57589	8.66331	22.3158	0.672813	0.999997	0.811153	-1.23281	13.3326	16.4366	0.041918	0.0624502	0.59745	-1.67378	13.3326	22.3158	0.0259733	0.0432441	0.736544	-1.35769	16.4366	22.3158	0.1138	0.159173
Tanc1	1003.8	0.191798	0.999997	1.53882	1.53882	29.907	19.435	0.0913543	0.999915	0.453403	-2.20554	19.435	42.8647	0.0212007	0.0360297	0.183071	-5.46235	19.435	106.161	0.600089	0.999997	0.697706	-1.43327	29.907	42.8647	0.199228	0.237131	0.281714	-3.5497	29.907	106.161	0.447089	0.492418	0.403771	-2.47665	42.8647	106.161	0.0997831	0.143035
Cpne6	1489.42	0.17111	0.999997	1.53865	1.53865	69.0581	44.8822	0.859913	0.999915	1.66134	1.66134	44.8822	27.0157	0.00677143	0.0175264	0.350723	-2.85125	44.8822	127.97	0.168478	0.999997	2.55622	2.55622	69.0581	27.0157	0.0906352	0.11923	0.539642	-1.85308	69.0581	127.97	0.00869015	0.0198673	0.211109	-4.73689	27.0157	127.97	0.0257409	0.0544935
Cyth2	826.974	0.447348	0.999997	1.53835	1.53835	7.51373	4.88428	0.596647	0.999915	0.462397	-2.16264	4.88428	10.563	0.418789	0.457492	0.0286263	-34.9329	4.88428	170.622	0.873329	0.999997	0.711328	-1.40582	7.51373	10.563	0.869383	0.88272	0.0440372	-22.7081	7.51373	170.622	0.769837	0.796194	0.0619085	-16.1529	10.563	170.622	0.817495	0.842085
Gm4799	2044.25	0.240384	0.999997	1.53792	1.53792	84.8538	55.1743	0.468784	0.999915	0.713154	-1.40222	55.1743	77.3666	0.0174786	0.0313322	0.354793	-2.81855	55.1743	155.511	0.729638	0.999997	1.09678	1.09678	84.8538	77.3666	0.141212	0.175268	0.545644	-1.8327	84.8538	155.511	0.0977165	0.129425	0.497498	-2.01006	77.3666	155.511	0.11065	0.155628
Bhlha9	227.638	0.0387245	0.999997	1.53775	1.53775	10.0202	6.51613	0.885492	0.999915	1.22211	1.22211	6.51613	5.33186	0.000737023	0.0130731	0.331153	-3.01975	6.51613	19.6771	0.048847	0.999997	1.8793	1.8793	10.0202	5.33186	0.0524794	0.0749915	0.50923	-1.96375	10.0202	19.6771	0.00124014	0.00826401	0.270968	-3.69047	5.33186	19.6771	0.00240489	0.0292285
Myrip	121.531	0.436908	0.999997	1.53743	1.53743	5.05185	3.28591	0.461541	0.999915	0.805157	-1.24199	3.28591	4.08108	0.00157519	0.0130731	0.332955	-3.00341	3.28591	9.86894	0.97656	0.999997	1.23787	1.23787	5.05185	4.08108	0.00855237	0.0206702	0.511894	-1.95353	5.05185	9.86894	0.0138338	0.0271868	0.413528	-2.41822	4.08108	9.86894	0.0124921	0.0378903
Map3k8	103.437	0.930132	0.999997	1.53737	1.53737	2.96078	1.92587	0.896776	0.999915	0.975391	-1.02523	1.92587	1.97446	0.0525805	0.0740053	0.134132	-7.45532	1.92587	14.358	0.961054	0.999997	1.49954	1.49954	2.96078	1.97446	0.0666152	0.0916165	0.206211	-4.8494	2.96078	14.358	0.0920632	0.123073	0.137516	-7.27186	1.97446	14.358	0.203456	0.258108
Dusp15	137.833	0.438403	0.999997	1.53736	1.53736	4.123	2.68188	0.343006	0.999915	0.865957	-1.15479	2.68188	3.09701	0.0395618	0.0585576	0.148927	-6.7147	2.68188	18.008	0.115694	0.999997	1.33129	1.33129	4.123	3.09701	0.14961	0.184308	0.228954	-4.36769	4.123	18.008	0.0102177	0.0220452	0.17198	-5.81465	3.09701	18.008	0.059883	0.0966651
Grwd1	618.259	0.1958	0.999997	1.53701	1.53701	17.7978	11.5795	0.284329	0.999915	0.68706	-1.45548	11.5795	16.8537	0.0464185	0.0668084	0.146219	-6.83903	11.5795	79.1925	0.912082	0.999997	1.05602	1.05602	17.7978	16.8537	0.344035	0.385426	0.224741	-4.44956	17.7978	79.1925	0.327771	0.373751	0.212819	-4.69883	16.8537	79.1925	0.217603	0.273277
Aldh9a1	274.453	0.171301	0.999997	1.53678	1.53678	8.33409	5.42308	0.802474	0.999915	0.828696	-1.20672	5.42308	6.54411	0.00454718	0.0149439	0.154935	-6.45434	5.42308	35.0024	0.325771	0.999997	1.27352	1.27352	8.33409	6.54411	0.0653453	0.0901417	0.238101	-4.1999	8.33409	35.0024	0.0137404	0.0270456	0.186962	-5.34868	6.54411	35.0024	0.0264624	0.0554516
Ccdc142os	243.208	0.334847	0.999997	1.53667	1.53667	7.41883	4.82785	0.657829	0.999915	0.811987	-1.23155	4.82785	5.94572	0.0110289	0.0229743	0.157099	-6.36542	4.82785	30.7313	0.667695	0.999997	1.24776	1.24776	7.41883	5.94572	0.0691349	0.0944659	0.241409	-4.14234	7.41883	30.7313	0.0418	0.0633484	0.193474	-5.16864	5.94572	30.7313	0.0707174	0.109462
XLOC_034840	166.446	0.254028	0.999997	1.53665	1.53665	6.00945	3.91074	0.835745	0.999915	0.906945	-1.1026	3.91074	4.31199	0.00330069	0.0137047	0.218679	-4.57291	3.91074	17.8834	0.414397	0.999997	1.39366	1.39366	6.00945	4.31199	0.0331259	0.0516919	0.336034	-2.97589	6.00945	17.8834	0.00955455	0.0211146	0.241116	-4.14738	4.31199	17.8834	0.0203842	0.0476108
U2af2	327.096	0.276035	0.999997	1.5361	1.5361	6.97468	4.54052	0.301134	0.999915	0.792943	-1.26112	4.54052	5.72616	0.149369	0.182533	0.0851406	-11.7453	4.54052	53.3296	0.965655	0.999997	1.21804	1.21804	6.97468	5.72616	0.594957	0.629064	0.130784	-7.64617	6.97468	53.3296	0.645707	0.681404	0.107373	-9.31333	5.72616	53.3296	0.453057	0.511406
Fam217b	593.351	0.117486	0.999997	1.53583	1.53583	10.3971	6.7697	0.115421	0.999915	0.314382	-3.18085	6.7697	21.5334	0.47318	0.510202	0.0754817	-13.2482	6.7697	89.6866	0.877282	0.999997	0.482836	-2.0711	10.3971	21.5334	0.531643	0.569083	0.115927	-8.62613	10.3971	89.6866	0.473094	0.51756	0.240096	-4.165	21.5334	89.6866	0.312052	0.372305
Mettl22	851.258	0.210334	0.999997	1.53559	1.53559	24.8084	16.1556	0.538526	0.999915	0.775322	-1.28979	16.1556	20.8372	0.00246399	0.0132146	0.145491	-6.87329	16.1556	111.042	0.598778	0.999997	1.19058	1.19058	24.8084	20.8372	0.0314569	0.0496338	0.223415	-4.47598	24.8084	111.042	0.0161092	0.030289	0.187652	-5.32902	20.8372	111.042	0.019448	0.0464861
XLOC_014282	21978	0.205767	0.999997	1.5355	1.5355	833.157	542.595	0.700931	0.999915	0.874053	-1.14409	542.595	620.781	0.00967419	0.0212128	0.249433	-4.00909	542.595	2175.32	0.446472	0.999997	1.34211	1.34211	833.157	620.781	0.101878	0.131925	0.383005	-2.61093	833.157	2175.32	0.0337202	0.0531063	0.285375	-3.50416	620.781	2175.32	0.0577047	0.0940723
Slc4a1ap	653.978	0.440123	0.999997	1.53549	1.53549	30.4666	19.8416	0.206504	0.999915	1.73239	1.73239	19.8416	11.4533	0.00742584	0.0183279	0.35319	-2.83134	19.8416	56.1782	0.0631661	0.999997	2.66007	2.66007	30.4666	11.4533	0.0351589	0.054156	0.542321	-1.84393	30.4666	56.1782	0.0010501	0.00797116	0.203875	-4.90497	11.4533	56.1782	0.00827318	0.0329591
Sar1a	2828.26	0.834601	0.999997	1.53535	1.53535	55.8815	36.3967	0.810261	0.999915	0.534616	-1.8705	36.3967	68.0801	0.19177	0.227555	0.0806344	-12.4017	36.3967	451.379	0.96071	0.999997	0.820821	-1.21829	55.8815	68.0801	0.150615	0.185412	0.123802	-8.07743	55.8815	451.379	0.165316	0.204952	0.150827	-6.63012	68.0801	451.379	0.446716	0.505366
Plch2	331.969	0.913443	0.999997	1.53511	1.53511	16.3061	10.6221	0.44058	0.999915	2.48684	2.48684	10.6221	4.27133	0.176907	0.211834	0.381088	-2.62407	10.6221	27.8731	0.39815	0.999997	3.81758	3.81758	16.3061	4.27133	0.160238	0.195752	0.585014	-1.70936	16.3061	27.8731	0.549328	0.590954	0.153242	-6.52563	4.27133	27.8731	0.441507	0.500251
Ppcs	230.908	0.643442	0.999997	1.53395	1.53395	4.74849	3.09559	0.205737	0.999915	0.269688	-3.70799	3.09559	11.4784	0.401642	0.440444	0.107196	-9.32875	3.09559	28.8779	0.401071	0.999997	0.413689	-2.41727	4.74849	11.4784	0.658168	0.688566	0.164433	-6.0815	4.74849	28.8779	0.745384	0.773722	0.39748	-2.51585	11.4784	28.8779	0.595545	0.64273
Slc16a11	649.542	0.46997	0.999997	1.5337	1.5337	15.3977	10.0396	0.865891	0.999915	1.21191	1.21191	10.0396	8.28412	0.0598448	0.0826025	0.0956108	-10.4591	10.0396	105.005	0.423251	0.999997	1.85871	1.85871	15.3977	8.28412	0.19495	0.232692	0.146638	-6.81951	15.3977	105.005	0.0632625	0.0893647	0.0788926	-12.6755	8.28412	105.005	0.209441	0.264625
9030624J02Rik	419.135	0.793786	0.999997	1.53366	1.53366	16.7296	10.9083	0.81655	0.999915	0.640987	-1.56009	10.9083	17.0179	0.23978	0.277819	0.336488	-2.97187	10.9083	32.418	0.995828	0.999997	0.983056	-1.01724	16.7296	17.0179	0.176096	0.21272	0.516058	-1.93777	16.7296	32.418	0.206436	0.24885	0.524953	-1.90493	17.0179	32.418	0.517387	0.571201
Fbxo10	231.3	0.380139	0.999997	1.53288	1.53288	7.52891	4.91162	0.491073	0.999915	0.565252	-1.76912	4.91162	8.68925	0.877345	0.889681	0.204953	-4.87916	4.91162	23.9646	0.913286	0.999997	0.866462	-1.15412	7.52891	8.68925	0.382058	0.423202	0.314168	-3.18301	7.52891	23.9646	0.468572	0.513233	0.362588	-2.75795	8.68925	23.9646	0.718007	0.754136
Acbd7	128.54	0.480058	0.999997	1.53189	1.53189	4.77064	3.11423	0.504571	0.999915	0.79428	-1.259	3.11423	3.92082	0.0101333	0.0218054	0.246051	-4.06419	3.11423	12.6568	0.979885	0.999997	1.21675	1.21675	4.77064	3.92082	0.0413905	0.0618432	0.376923	-2.65306	4.77064	12.6568	0.057606	0.0827033	0.309779	-3.22811	3.92082	12.6568	0.0684385	0.106794
Wdr66	61.4385	0.679795	0.999997	1.53187	1.53187	1.9839	1.29508	0.698989	0.999915	0.6481	-1.54297	1.29508	1.99827	0.414665	0.453278	0.190459	-5.25047	1.29508	6.79979	0.990754	0.999997	0.992808	-1.00724	1.9839	1.99827	0.644823	0.676061	0.291759	-3.42748	1.9839	6.79979	0.673896	0.707804	0.293873	-3.40283	1.99827	6.79979	0.870007	0.887466
Arpc5	390.544	0.408694	0.999997	1.53153	1.53153	14.4515	9.43601	0.436104	0.999915	0.479723	-2.08453	9.43601	19.6697	0.0105079	0.0223009	0.326655	-3.06134	9.43601	28.8868	0.97808	0.999997	0.734711	-1.36108	14.4515	19.6697	0.00250281	0.0142575	0.500281	-1.99888	14.4515	28.8868	0.0039884	0.012794	0.680923	-1.4686	19.6697	28.8868	0.0117974	0.0370852
Hcn1	633.724	0.107505	0.999997	1.53139	1.53139	17.0102	11.1077	0.269247	0.999915	0.776176	-1.28837	11.1077	14.3108	0.000144189	0.0130731	0.125427	-7.97279	11.1077	88.5592	0.705684	0.999997	1.18863	1.18863	17.0102	14.3108	0.00470342	0.0161138	0.192077	-5.20623	17.0102	88.5592	0.00352847	0.0120884	0.161596	-6.18829	14.3108	88.5592	0.00158437	0.0291749
Atp6v0e	785.404	0.969723	0.999997	1.53138	1.53138	21.4753	14.0235	0.34402	0.999915	0.38443	-2.60125	14.0235	36.4787	0.529922	0.564851	0.164743	-6.07007	14.0235	85.1237	0.339952	0.999997	0.588709	-1.69863	21.4753	36.4787	0.559955	0.595867	0.252284	-3.96379	21.4753	85.1237	0.174718	0.214936	0.428537	-2.33352	36.4787	85.1237	0.563884	0.614043
Mybbp1a	302.106	0.276727	0.999997	1.53115	1.53115	7.10498	4.6403	0.0308437	0.999915	0.416693	-2.39985	4.6403	11.136	0.00162093	0.0130731	0.116321	-8.59689	4.6403	39.8921	0.21753	0.999997	0.638017	-1.56736	7.10498	11.136	0.0158684	0.0301022	0.178105	-5.61467	7.10498	39.8921	0.191834	0.233234	0.279154	-3.58226	11.136	39.8921	0.00947149	0.0340555
XLOC_028444	106.78	0.136869	0.999997	1.53079	1.53079	3.46383	2.26278	0.311322	0.999915	0.576815	-1.73366	2.26278	3.92289	0.00075961	0.0130731	0.201962	-4.95144	2.26278	11.204	0.723712	0.999997	0.88298	-1.13253	3.46383	3.92289	0.0172656	0.0319099	0.30916	-3.23457	3.46383	11.204	0.0126548	0.0255357	0.350132	-2.85606	3.92289	11.204	0.00743571	0.032201
Dbndd2	2694.67	0.291307	0.999997	1.5303	1.5303	90.6813	59.257	0.616256	0.999915	0.847232	-1.18031	59.257	69.9419	0.00152345	0.0130731	0.19175	-5.21513	59.257	309.033	0.648804	0.999997	1.29652	1.29652	90.6813	69.9419	0.0140949	0.0278062	0.293435	-3.40791	90.6813	309.033	0.00853114	0.0196448	0.226325	-4.41843	69.9419	309.033	0.0117729	0.0370495
Fgf13	550.992	0.845498	0.999997	1.53024	1.53024	23.7571	15.5251	0.521607	0.999915	1.74011	1.74011	15.5251	8.92189	0.0146241	0.0276274	0.287659	-3.47634	15.5251	53.9705	0.427688	0.999997	2.66279	2.66279	23.7571	8.92189	0.0237043	0.0399513	0.440186	-2.27177	23.7571	53.9705	0.00716826	0.017586	0.16531	-6.04923	8.92189	53.9705	0.0370653	0.0685459
XLOC_045766	155.432	0.229582	0.999997	1.5296	1.5296	6.64672	4.34538	0.852992	0.999915	1.12002	1.12002	4.34538	3.87975	0.0517081	0.0729486	0.31751	-3.1495	4.34538	13.6858	0.21583	0.999997	1.71318	1.71318	6.64672	3.87975	0.330104	0.37175	0.485665	-2.05903	6.64672	13.6858	0.0538814	0.0782017	0.283487	-3.5275	3.87975	13.6858	0.14811	0.197931
Atad2b	193.669	0.554655	0.999997	1.52945	1.52945	3.88353	2.53917	0.498819	0.999915	0.378506	-2.64197	2.53917	6.7084	0.80484	0.823447	0.0901781	-11.0892	2.53917	28.1573	0.8904	0.999997	0.578906	-1.7274	3.88353	6.7084	0.467417	0.506776	0.137923	-7.25042	3.88353	28.1573	0.42523	0.471211	0.238248	-4.19731	6.7084	28.1573	0.79573	0.822714
Clic1	184.382	0.195383	0.999997	1.52905	1.52905	5.49618	3.59451	0.722599	0.999915	0.896559	-1.11538	3.59451	4.00923	0.0555348	0.0775281	0.148064	-6.75383	3.59451	24.2767	0.414368	0.999997	1.37088	1.37088	5.49618	4.00923	0.389243	0.430348	0.226397	-4.41702	5.49618	24.2767	0.136833	0.173813	0.165147	-6.0552	4.00923	24.2767	0.216186	0.271734
Nmnat3	127.512	0.451681	0.999997	1.52897	1.52897	3.99121	2.61039	0.679963	0.999915	0.664227	-1.50551	2.61039	3.92997	0.00844594	0.0196436	0.176853	-5.6544	2.61039	14.7602	0.789226	0.999997	1.01558	1.01558	3.99121	3.92997	0.0381302	0.0578269	0.270403	-3.69818	3.99121	14.7602	0.0316271	0.0504937	0.266254	-3.75581	3.92997	14.7602	0.054377	0.0900103
XLOC_034833	1.89748e+06	0.194276	0.999997	1.52871	1.52871	82775	54147.1	0.165027	0.999915	0.566703	-1.76459	54147.1	95547.6	0.403892	0.442673	0.531978	-1.87978	54147.1	101785	0.831239	0.999997	0.866322	-1.15431	82775	95547.6	0.785456	0.806313	0.813237	-1.22965	82775	101785	0.660207	0.694811	0.938724	-1.06528	95547.6	101785	0.450852	0.509398
XLOC_003586	180.788	0.3915	0.999997	1.52837	1.52837	8.2063	5.36931	0.46574	0.999915	1.93694	1.93694	5.36931	2.77206	0.0360711	0.0544288	0.322823	-3.09767	5.36931	16.6323	0.149704	0.999997	2.96036	2.96036	8.2063	2.77206	0.1565	0.19173	0.493394	-2.02678	8.2063	16.6323	0.0142879	0.0278118	0.166667	-5.99999	2.77206	16.6323	0.0726332	0.111721
Gpi1	341.344	0.830375	0.999997	1.52717	1.52717	19.3687	12.6827	0.163507	0.999915	4.11254	4.11254	12.6827	3.08391	0.678608	0.705508	0.570769	-1.75202	12.6827	22.2204	0.125224	0.999997	6.28056	6.28056	19.3687	3.08391	0.56177	0.597488	0.871662	-1.14723	19.3687	22.2204	0.407836	0.453959	0.138787	-7.20527	3.08391	22.2204	0.419128	0.478155
Car14	260.819	0.240018	0.999997	1.52692	1.52692	10.8147	7.08267	0.950018	0.999915	1.03749	1.03749	7.08267	6.82674	0.0638229	0.0873559	0.300364	-3.3293	7.08267	23.5803	0.32523	0.999997	1.58417	1.58417	10.8147	6.82674	0.370065	0.411482	0.458632	-2.1804	10.8147	23.5803	0.0977366	0.129446	0.28951	-3.45411	6.82674	23.5803	0.215639	0.271158
Elovl7	207.938	0.518582	0.999997	1.52685	1.52685	7.0688	4.62967	0.67061	0.999915	3.83826	3.83826	4.62967	1.20619	0.469254	0.506344	0.160491	-6.23088	4.62967	28.8469	0.328738	0.999997	5.86043	5.86043	7.0688	1.20619	0.860406	0.874446	0.245045	-4.08088	7.0688	28.8469	0.310625	0.356472	0.0418135	-23.9157	1.20619	28.8469	0.672409	0.713151
Cnih3	646.952	0.592707	0.999997	1.52684	1.52684	30.5894	20.0345	0.118229	0.999915	2.12593	2.12593	20.0345	9.42387	0.335042	0.374377	0.355488	-2.81304	20.0345	56.3576	0.0516277	0.999997	3.24595	3.24595	30.5894	9.42387	0.611359	0.64449	0.542774	-1.84239	30.5894	56.3576	0.0330877	0.0523339	0.167216	-5.9803	9.42387	56.3576	0.130329	0.177953
XLOC_012167	162.644	0.468322	0.999997	1.52665	1.52665	6.78009	4.44117	0.283854	0.999915	0.681617	-1.4671	4.44117	6.51563	0.0447754	0.0648864	0.377363	-2.64997	4.44117	11.769	0.679846	0.999997	1.04059	1.04059	6.78009	6.51563	0.154103	0.189165	0.576099	-1.73581	6.78009	11.769	0.320581	0.366618	0.553628	-1.80627	6.51563	11.769	0.222938	0.278935
Il17b	64.5541	0.129794	0.999997	1.52637	1.52637	2.27111	1.48791	0.344123	0.999915	0.714274	-1.40002	1.48791	2.08311	0.000403109	0.0130731	0.225976	-4.42524	1.48791	6.58438	0.655344	0.999997	1.09025	1.09025	2.27111	2.08311	0.0102078	0.0227682	0.344924	-2.89919	2.27111	6.58438	0.00638729	0.0164438	0.316372	-3.16084	2.08311	6.58438	0.00402293	0.0298691
Rgs19	509.494	0.622882	0.999997	1.52617	1.52617	19.0001	12.4495	0.424531	0.999915	1.42586	1.42586	12.4495	8.73122	0.00570993	0.0161918	0.213504	-4.68374	12.4495	58.3103	0.231059	0.999997	2.17611	2.17611	19.0001	8.73122	0.0167115	0.0312046	0.325844	-3.06895	19.0001	58.3103	0.00216246	0.00988885	0.149737	-6.67837	8.73122	58.3103	0.0130887	0.0386755
Cntnap4	416.443	0.133537	0.999997	1.52609	1.52609	16.2538	10.6506	0.952899	0.999915	0.866717	-1.15378	10.6506	12.2885	0.0008205	0.0130731	0.273059	-3.66221	10.6506	39.0048	0.200425	0.999997	1.32268	1.32268	16.2538	12.2885	0.018977	0.0340181	0.416712	-2.39974	16.2538	39.0048	0.00205271	0.00974522	0.31505	-3.1741	12.2885	39.0048	0.00454163	0.0298782
Gm43270	116.121	0.256333	0.999997	1.526	1.526	5.82698	3.81846	0.039835	0.999915	2.25778	2.25778	3.81846	1.69124	0.010894	0.0228143	0.420437	-2.37848	3.81846	9.08212	0.0047762	0.999997	3.44539	3.44539	5.82698	1.69124	0.0907307	0.11934	0.641589	-1.55863	5.82698	9.08212	0.000257131	0.00687562	0.186217	-5.37009	1.69124	9.08212	0.00198253	0.0291749
Cyp4f16	104.65	0.996136	0.999997	1.52599	1.52599	4.17648	2.7369	0.0440652	0.999915	2.96221	2.96221	2.7369	0.923941	0.165143	0.199387	0.223878	-4.46672	2.7369	12.225	0.0489544	0.999997	4.52029	4.52029	4.17648	0.923941	0.175797	0.212401	0.341635	-2.9271	4.17648	12.225	0.00513833	0.0145485	0.0755781	-13.2313	0.923941	12.225	0.0362073	0.0675004
XLOC_022292	268.853	0.198191	0.999997	1.52556	1.52556	6.46926	4.24059	0.0907965	0.999915	0.363366	-2.75204	4.24059	11.6703	0.00664544	0.0173809	0.129195	-7.74022	4.24059	32.8231	0.585961	0.999997	0.554336	-1.80396	6.46926	11.6703	0.0777657	0.104434	0.197095	-5.0737	6.46926	32.8231	0.224318	0.267631	0.355551	-2.81254	11.6703	32.8231	0.04369	0.0769184
Spink8	2105.79	0.170058	0.999997	1.52541	1.52541	78.1644	51.2414	0.148345	0.999915	0.498315	-2.00676	51.2414	102.829	0.226417	0.263704	0.323004	-3.09594	51.2414	158.64	0.839068	0.999997	0.760136	-1.31555	78.1644	102.829	0.965247	0.9694	0.492715	-2.02957	78.1644	158.64	0.891333	0.905156	0.648193	-1.54275	102.829	158.64	0.372448	0.432977
Ccdc28a	454.786	0.620078	0.999997	1.52519	1.52519	24.3655	15.9754	0.740758	0.999915	1.2063	1.2063	15.9754	13.2433	0.766317	0.788094	0.708385	-1.41166	15.9754	22.5519	0.449311	0.999997	1.83984	1.83984	24.3655	13.2433	0.485816	0.524623	1.08042	1.08042	24.3655	22.5519	0.992058	0.993097	0.587236	-1.70289	13.2433	22.5519	0.850085	0.870116
Nup214	2258.9	0.588516	0.999997	1.52509	1.52509	40.0753	26.2772	0.901054	0.999915	1.07993	1.07993	26.2772	24.3323	0.0119817	0.0242578	0.063838	-15.6646	26.2772	411.623	0.549645	0.999997	1.647	1.647	40.0753	24.3323	0.0361558	0.0553696	0.0973591	-10.2713	40.0753	411.623	0.0160547	0.0302125	0.059113	-16.9168	24.3323	411.623	0.053037	0.0883853
Mtdh	347.764	0.85343	0.999997	1.52488	1.52488	15.9098	10.4334	0.900724	0.999915	2.24585	2.24585	10.4334	4.64565	0.325159	0.364547	0.321771	-3.1078	10.4334	32.425	0.966591	0.999997	3.42466	3.42466	15.9098	4.64565	0.415789	0.456432	0.490663	-2.03806	15.9098	32.425	0.425533	0.471444	0.143273	-6.97966	4.64565	32.425	0.776684	0.806321
Tmem63a	834.552	0.603679	0.999997	1.52461	1.52461	35.336	23.1771	0.682976	0.999915	1.28439	1.28439	23.1771	18.0452	0.0083447	0.0195018	0.297564	-3.36062	23.1771	77.8894	0.394785	0.999997	1.95819	1.95819	35.336	18.0452	0.0249696	0.0415233	0.453669	-2.20425	35.336	77.8894	0.00670773	0.0168957	0.231678	-4.31634	18.0452	77.8894	0.0292427	0.0588123
Ret	570.11	0.509029	0.999997	1.52442	1.52442	24.7416	16.2302	0.414744	0.999915	2.48205	2.48205	16.2302	6.53902	0.0120491	0.0243273	0.276987	-3.61027	16.2302	58.5955	0.175298	0.999997	3.78369	3.78369	24.7416	6.53902	0.0446507	0.0657653	0.422244	-2.3683	24.7416	58.5955	0.00421457	0.013138	0.111596	-8.9609	6.53902	58.5955	0.0258009	0.0545763
Cers5	425.282	0.415056	0.999997	1.52414	1.52414	20.0607	13.162	0.980707	0.999915	1.22141	1.22141	13.162	10.7761	0.0203894	0.0350404	0.418902	-2.38719	13.162	31.4202	0.484788	0.999997	1.8616	1.8616	20.0607	10.7761	0.0913253	0.120018	0.638466	-1.56625	20.0607	31.4202	0.0338057	0.0532079	0.342966	-2.91574	10.7761	31.4202	0.0964932	0.139285
Cln3	280.69	0.669093	0.999997	1.52381	1.52381	15.1869	9.9664	0.73754	0.999915	0.725206	-1.37892	9.9664	13.7429	0.00544674	0.0158902	1.53705	1.53705	9.9664	6.48409	0.958601	0.999997	1.10507	1.10507	15.1869	13.7429	0.00282637	0.0144418	2.34217	2.34217	15.1869	6.48409	0.00523671	0.0146862	2.11947	2.11947	13.7429	6.48409	0.0124269	0.0377898
0610007P14Rik	819.315	0.0740106	0.999997	1.52311	1.52311	33.8862	22.248	0.998103	0.999915	0.912315	-1.09611	22.248	24.3863	0.000429972	0.0130731	0.315355	-3.17103	22.248	70.549	0.110762	0.999997	1.38956	1.38956	33.8862	24.3863	0.018789	0.0338057	0.480321	-2.08194	33.8862	70.549	0.00100885	0.00791246	0.345665	-2.89297	24.3863	70.549	0.00209422	0.0291749
Gtf3c3	240.476	0.878332	0.999997	1.52303	1.52303	7.26317	4.76889	0.8569	0.999915	0.643548	-1.55389	4.76889	7.41031	0.700692	0.726542	0.166699	-5.99882	4.76889	28.6077	0.756103	0.999997	0.980144	-1.02026	7.26317	7.41031	0.802884	0.822272	0.253889	-3.93873	7.26317	28.6077	0.6148	0.652435	0.259032	-3.86053	7.41031	28.6077	0.961719	0.967286
Med24	960.955	0.298618	0.999997	1.52277	1.52277	30.4355	19.9869	0.13408	0.999915	0.263209	-3.79926	19.9869	75.9356	0.0321465	0.0496034	0.383749	-2.60587	19.9869	52.0834	0.57031	0.999997	0.400806	-2.49497	30.4355	75.9356	0.186214	0.223565	0.58436	-1.71127	30.4355	52.0834	0.44724	0.492549	1.45796	1.45796	75.9356	52.0834	0.149687	0.199774
Usp8	880.304	0.201885	0.999997	1.52248	1.52248	25.9014	17.0126	0.282747	0.999915	0.694769	-1.43933	17.0126	24.4867	0.0541156	0.0758655	0.154499	-6.47254	17.0126	110.115	0.927932	0.999997	1.05777	1.05777	25.9014	24.4867	0.373913	0.415338	0.235222	-4.2513	25.9014	110.115	0.363587	0.410125	0.222374	-4.49692	24.4867	110.115	0.240903	0.298118
XLOC_003631	74.44	0.125642	0.999997	1.52224	1.52224	1.42014	0.932928	0.641891	0.999915	0.789627	-1.26642	0.932928	1.18148	6.38772e-06	0.0124548	0.0729873	-13.701	0.932928	12.7821	0.351956	0.999997	1.202	1.202	1.42014	1.18148	0.000174026	0.0140159	0.111104	-9.00058	1.42014	12.7821	5.121e-05	0.00633112	0.0924327	-10.8187	1.18148	12.7821	5.17001e-05	0.0274885
Gcfc2	318.771	0.239804	0.999997	1.52216	1.52216	8.19951	5.38674	0.582797	0.999915	0.541139	-1.84796	5.38674	9.95446	0.0269632	0.0431745	0.127869	-7.8205	5.38674	42.127	0.603822	0.999997	0.823702	-1.21403	8.19951	9.95446	0.19786	0.235724	0.194638	-5.13775	8.19951	42.127	0.103732	0.136278	0.236296	-4.23197	9.95446	42.127	0.147553	0.197357
AC073562.1	30567.7	0.128743	0.999997	1.52171	1.52171	1310.57	861.247	0.975214	0.999915	1.12178	1.12178	861.247	767.748	0.00118473	0.0130731	0.323018	-3.0958	861.247	2666.25	0.167806	0.999997	1.70703	1.70703	1310.57	767.748	0.0272838	0.0444743	0.491538	-2.03443	1310.57	2666.25	0.00239198	0.0102835	0.28795	-3.47282	767.748	2666.25	0.00583034	0.0307795
Tmem5	136.707	0.177332	0.999997	1.52146	1.52146	5.60929	3.68678	0.298458	0.999915	0.774056	-1.2919	3.68678	4.76294	0.183801	0.21906	0.334152	-2.99265	3.68678	11.0333	0.846117	0.999997	1.1777	1.1777	5.60929	4.76294	0.850844	0.865822	0.508398	-1.96696	5.60929	11.0333	0.730292	0.759758	0.431689	-2.31648	4.76294	11.0333	0.4325	0.491576
Gtf3c2	246	0.313773	0.999997	1.52138	1.52138	11.1779	7.34721	0.664005	0.999915	2.45738	2.45738	7.34721	2.98986	0.00736558	0.0182548	0.312556	-3.19943	7.34721	23.5069	0.19443	0.999997	3.7386	3.7386	11.1779	2.98986	0.0526158	0.0751444	0.475515	-2.10298	11.1779	23.5069	0.00568297	0.0153942	0.127191	-7.86221	2.98986	23.5069	0.024367	0.0526975
Mirg	249.918	0.269285	0.999997	1.52094	1.52094	11.3392	7.45541	0.278753	0.999915	0.678217	-1.47445	7.45541	10.9927	0.587328	0.619071	0.533129	-1.87572	7.45541	13.9843	0.937288	0.999997	1.03153	1.03153	11.3392	10.9927	0.693904	0.722196	0.810855	-1.23327	11.3392	13.9843	0.662781	0.6974	0.786074	-1.27215	10.9927	13.9843	0.626567	0.671612
Aqp9	57.5026	0.384769	0.999997	1.5209	1.5209	2.5481	1.67539	0.578598	0.999915	0.890058	-1.12352	1.67539	1.88233	0.289419	0.328366	0.397691	-2.51451	1.67539	4.21278	0.816061	0.999997	1.35369	1.35369	2.5481	1.88233	0.745214	0.769159	0.604848	-1.65331	2.5481	4.21278	0.613164	0.65088	0.446815	-2.23806	1.88233	4.21278	0.700984	0.738895
XLOC_020127	3937.57	0.270334	0.999997	1.5209	1.5209	161.17	105.97	0.182501	0.999915	0.498836	-2.00467	105.97	212.435	0.789345	0.809544	0.471271	-2.12192	105.97	224.861	0.735503	0.999997	0.758679	-1.31808	161.17	212.435	0.509542	0.547845	0.716755	-1.39518	161.17	224.861	0.365236	0.411772	0.944742	-1.05849	212.435	224.861	0.497997	0.55317
Gm26507	47.6446	0.279019	0.999997	1.52064	1.52064	1.92977	1.26905	0.719124	0.999915	0.779693	-1.28256	1.26905	1.62763	0.0503326	0.0713301	0.320354	-3.12155	1.26905	3.9614	0.536854	0.999997	1.18564	1.18564	1.92977	1.62763	0.277674	0.318288	0.487144	-2.05278	1.92977	3.9614	0.127248	0.163045	0.410872	-2.43385	1.62763	3.9614	0.226093	0.282294
C030047K22Rik	71.2995	0.0843943	0.999997	1.52	1.52	2.84053	1.86877	0.933754	0.999915	1.26093	1.26093	1.86877	1.48205	0.00416841	0.0145204	0.25727	-3.88697	1.86877	7.26385	0.107125	0.999997	1.91662	1.91662	2.84053	1.48205	0.112656	0.14404	0.39105	-2.55722	2.84053	7.26385	0.00671901	0.0169137	0.204031	-4.90122	1.48205	7.26385	0.0147684	0.040842
Sri	64.9492	0.751199	0.999997	1.51942	1.51942	2.29958	1.51346	0.0323584	0.999915	2.27847	2.27847	1.51346	0.664245	0.367634	0.406988	0.181126	-5.521	1.51346	8.35582	0.0202025	0.999997	3.46195	3.46195	2.29958	0.664245	0.532534	0.56996	0.275207	-3.63363	2.29958	8.35582	0.0111566	0.0234391	0.0794949	-12.5794	0.664245	8.35582	0.0447079	0.0782222
Gm14637	152.484	0.111721	0.999997	1.51917	1.51917	4.26153	2.80518	0.0448221	0.999915	0.401183	-2.49263	2.80518	6.99226	0.000320215	0.0130731	0.171964	-5.81516	2.80518	16.3125	0.546597	0.999997	0.609464	-1.64079	4.26153	6.99226	0.00961398	0.0220007	0.261242	-3.82786	4.26153	16.3125	0.0448858	0.0671465	0.428643	-2.33294	6.99226	16.3125	0.00317526	0.029525
C230037L18Rik	227.123	0.220632	0.999997	1.51887	1.51887	9.20362	6.05953	0.956343	0.999915	1.02049	1.02049	6.05953	5.93789	0.0179072	0.031906	0.286733	-3.48757	6.05953	21.133	0.300188	0.999997	1.54998	1.54998	9.20362	5.93789	0.155503	0.190652	0.435509	-2.29617	9.20362	21.133	0.0318463	0.0507747	0.280977	-3.55902	5.93789	21.133	0.0782824	0.11831
Ric8b	300.331	0.27917	0.999997	1.51852	1.51852	9.25078	6.09197	0.689277	0.999915	1.3079	1.3079	6.09197	4.65783	0.150955	0.184213	0.148993	-6.71172	6.09197	40.8876	0.562967	0.999997	1.98607	1.98607	9.25078	4.65783	0.59482	0.628941	0.226249	-4.4199	9.25078	40.8876	0.320621	0.366622	0.113918	-8.77823	4.65783	40.8876	0.462767	0.520464
Traf2	75.6075	0.460873	0.999997	1.5183	1.5183	4.12469	2.71666	0.680909	0.999915	1.27055	1.27055	2.71666	2.13817	0.308809	0.347938	0.759346	-1.31692	2.71666	3.57763	0.798811	0.999997	1.92908	1.92908	4.12469	2.13817	0.116402	0.148155	1.15291	1.15291	4.12469	3.57763	0.20573	0.248097	0.59765	-1.67322	2.13817	3.57763	0.427522	0.486665
Stau1	599.066	0.465858	0.999997	1.51815	1.51815	21.9278	14.4437	0.204383	0.999915	1.35759	1.35759	14.4437	10.6392	0.0608253	0.0837629	0.208704	-4.79147	14.4437	69.2066	0.0673265	0.999997	2.06103	2.06103	21.9278	10.6392	0.199404	0.237314	0.316845	-3.15612	21.9278	69.2066	0.00830566	0.0193117	0.153731	-6.50487	10.6392	69.2066	0.0523934	0.0876878
Nucb2	217.8	0.106712	0.999997	1.51782	1.51782	6.54803	4.31411	0.133522	0.999915	0.647209	-1.54509	4.31411	6.66571	0.260615	0.299137	0.165732	-6.03382	4.31411	26.0306	0.976685	0.999997	0.982346	-1.01797	6.54803	6.66571	0.794708	0.814935	0.251552	-3.97533	6.54803	26.0306	0.788242	0.812446	0.256072	-3.90515	6.66571	26.0306	0.308513	0.368888
Cuedc1	321.478	0.164489	0.999997	1.51703	1.51703	11.4625	7.55588	0.716135	0.999915	1.09268	1.09268	7.55588	6.915	0.0109851	0.0229275	0.206701	-4.83791	7.55588	36.5547	0.37038	0.999997	1.65763	1.65763	11.4625	6.915	0.137552	0.171293	0.313571	-3.18907	11.4625	36.5547	0.0362126	0.0563095	0.189169	-5.28629	6.915	36.5547	0.0601203	0.0969355
Cux1	670.623	0.827063	0.999997	1.5168	1.5168	29.7907	19.6405	0.884217	0.999915	0.72594	-1.37752	19.6405	27.0553	0.0969042	0.12531	0.462979	-2.15993	19.6405	42.422	0.95901	0.999997	1.10111	1.10111	29.7907	27.0553	0.0741121	0.100272	0.702246	-1.424	29.7907	42.422	0.101728	0.134005	0.637764	-1.56798	27.0553	42.422	0.263431	0.321811
Ssbp3	290.206	0.453752	0.999997	1.51678	1.51678	9.59072	6.32308	0.161813	0.999915	0.477584	-2.09387	6.32308	13.2397	0.0111863	0.0231743	0.237961	-4.20238	6.32308	26.572	0.468469	0.999997	0.724391	-1.38047	9.59072	13.2397	0.0486576	0.0705457	0.360934	-2.77059	9.59072	26.572	0.202838	0.245141	0.498259	-2.00699	13.2397	26.572	0.0673046	0.105445
Spop	484.111	0.588429	0.999997	1.51665	1.51665	16.3925	10.8083	0.664988	0.999915	0.738736	-1.35366	10.8083	14.6308	0.0118713	0.0241158	0.206125	-4.85141	10.8083	52.4356	0.371582	0.999997	1.12041	1.12041	16.3925	14.6308	0.03586	0.055017	0.312621	-3.19876	16.3925	52.4356	0.00885023	0.020107	0.279025	-3.58391	14.6308	52.4356	0.0399798	0.0720755
Ciao1	1045.54	0.284408	0.999997	1.51654	1.51654	48.5929	32.0419	0.13809	0.999915	1.84764	1.84764	32.0419	17.3421	0.00472479	0.0151618	0.353715	-2.82713	32.0419	90.5866	0.0223384	0.999997	2.80202	2.80202	48.5929	17.3421	0.0399792	0.0600828	0.536424	-1.8642	48.5929	90.5866	0.000426425	0.00707059	0.191442	-5.22352	17.3421	90.5866	0.00336758	0.029525
Gm8318	149.171	0.220813	0.999997	1.51616	1.51616	5.22782	3.44805	0.663884	0.999915	0.792679	-1.26154	3.44805	4.34987	0.126667	0.158166	0.218086	-4.58535	3.44805	15.8105	0.499564	0.999997	1.20183	1.20183	5.22782	4.34987	0.613202	0.646232	0.330654	-3.02431	5.22782	15.8105	0.292966	0.338477	0.275125	-3.63471	4.34987	15.8105	0.389716	0.449717
Mapk3	5784.66	0.229534	0.999997	1.51614	1.51614	148.374	97.8632	0.201594	0.999915	0.583505	-1.71378	97.8632	167.716	0.0101415	0.0218123	0.125283	-7.98194	97.8632	781.138	0.851145	0.999997	0.884676	-1.13036	148.374	167.716	0.095391	0.124666	0.189946	-5.26465	148.374	781.138	0.15726	0.196254	0.214707	-4.65751	167.716	781.138	0.071551	0.110417
Wiz	44.6537	0.226471	0.999997	1.51613	1.51613	1.6861	1.11211	0.888993	0.999915	0.880952	-1.13514	1.11211	1.2624	0.0068484	0.0176283	0.252149	-3.96591	1.11211	4.41054	0.345881	0.999997	1.33563	1.33563	1.6861	1.2624	0.0699373	0.0954301	0.382289	-2.61582	1.6861	4.41054	0.0159892	0.0301338	0.286223	-3.49378	1.2624	4.41054	0.0369777	0.0684345
Acad9	167.517	0.371879	0.999997	1.51611	1.51611	7.31978	4.828	0.159392	0.999915	1.39981	1.39981	4.828	3.44904	0.00384088	0.0142218	0.319683	-3.1281	4.828	15.1024	0.0373359	0.999997	2.12226	2.12226	7.31978	3.44904	0.0241506	0.0405182	0.484675	-2.06324	7.31978	15.1024	0.00041456	0.00707059	0.228377	-4.37873	3.44904	15.1024	0.00345354	0.029525
B230344G16Rik	134.539	0.576575	0.999997	1.51601	1.51601	2.34188	1.54476	0.914989	0.999915	0.783174	-1.27686	1.54476	1.97243	0.014751	0.0277864	0.0644151	-15.5243	1.54476	23.9813	0.695933	0.999997	1.1873	1.1873	2.34188	1.97243	0.0449867	0.0661837	0.0976542	-10.2402	2.34188	23.9813	0.0294961	0.0477952	0.0822488	-12.1582	1.97243	23.9813	0.0753839	0.114902
Fbxw17	281.213	0.232484	0.999997	1.51575	1.51575	6.28884	4.149	0.301365	0.999915	0.931736	-1.07327	4.149	4.45297	0.0471511	0.0677021	0.0913201	-10.9505	4.149	45.4335	0.956359	0.999997	1.41228	1.41228	6.28884	4.45297	0.306276	0.347607	0.138419	-7.22447	6.28884	45.4335	0.315596	0.361499	0.0980108	-10.203	4.45297	45.4335	0.228744	0.285056
2610044O15Rik8	259.241	0.394329	0.999997	1.51445	1.51445	8.70925	5.75077	0.383409	0.999915	1.87983	1.87983	5.75077	3.0592	0.0568842	0.0790978	0.167938	-5.95458	5.75077	34.2434	0.117235	0.999997	2.84691	2.84691	8.70925	3.0592	0.22374	0.262813	0.254334	-3.93184	8.70925	34.2434	0.0170461	0.0315424	0.0893368	-11.1936	3.0592	34.2434	0.0874641	0.12898
Aup1	1245.25	0.898188	0.999997	1.51406	1.51406	41.8199	27.6211	0.0722595	0.999915	2.59161	2.59161	27.6211	10.6579	0.56579	0.598755	0.162896	-6.13889	27.6211	169.563	0.0638038	0.999997	3.92385	3.92385	41.8199	10.6579	0.648003	0.679093	0.246634	-4.05459	41.8199	169.563	0.0443405	0.0664314	0.062855	-15.9096	10.6579	169.563	0.152411	0.202861
Gm20627	82.8076	0.674234	0.999997	1.51344	1.51344	2.92087	1.92995	0.699166	0.999915	0.488164	-2.04849	1.92995	3.95348	0.438399	0.476548	0.28429	-3.51753	1.92995	6.78865	0.996337	0.999997	0.738808	-1.35353	2.92087	3.95348	0.274009	0.314672	0.430257	-2.32419	2.92087	6.78865	0.304012	0.349636	0.582367	-1.71713	3.95348	6.78865	0.685019	0.724615
Ppp1r1a	2552.32	0.285185	0.999997	1.51282	1.51282	73.4059	48.5227	0.54197	0.999915	1.71553	1.71553	48.5227	28.2843	0.00289204	0.0133383	0.128633	-7.77405	48.5227	377.218	0.13101	0.999997	2.59529	2.59529	73.4059	28.2843	0.0258336	0.0426293	0.194598	-5.1388	73.4059	377.218	0.00169118	0.00919205	0.0749814	-13.3366	28.2843	377.218	0.00823227	0.0329334
XLOC_042379	362.323	0.248625	0.999997	1.51281	1.51281	7.07641	4.67766	0.959501	0.999915	1.0729	1.0729	4.67766	4.35982	0.00207889	0.0130791	0.0737895	-13.5521	4.67766	63.3919	0.329125	0.999997	1.6231	1.6231	7.07641	4.35982	0.0225096	0.0384506	0.111629	-8.95821	7.07641	63.3919	0.00466959	0.0138449	0.0687755	-14.5401	4.35982	63.3919	0.011716	0.0369679
XLOC_038188	192.137	0.235057	0.999997	1.51259	1.51259	6.30589	4.16894	0.20838	0.999915	0.32602	-3.0673	4.16894	12.7874	0.0179298	0.0319332	0.32886	-3.0408	4.16894	12.6769	0.856217	0.999997	0.493134	-2.02785	6.30589	12.7874	0.147049	0.181614	0.497431	-2.01033	6.30589	12.6769	0.225977	0.269358	1.00871	1.00871	12.7874	12.6769	0.111105	0.156071
Recql	209.039	0.984969	0.999997	1.51253	1.51253	9.77778	6.46452	0.583811	0.999915	3.75383	3.75383	6.46452	1.72211	0.471776	0.508903	0.322147	-3.10417	6.46452	20.067	0.605157	0.999997	5.67778	5.67778	9.77778	1.72211	0.491461	0.530213	0.487258	-2.0523	9.77778	20.067	0.84632	0.864729	0.0858184	-11.6525	1.72211	20.067	0.845138	0.865864
Cenpe	89.5738	0.172383	0.999997	1.51224	1.51224	1.99006	1.31597	0.111733	0.999915	0.450962	-2.21748	1.31597	2.91815	0.00271872	0.0132386	0.104184	-9.5984	1.31597	12.6312	0.715973	0.999997	0.68196	-1.46636	1.99006	2.91815	0.0420618	0.0626278	0.157551	-6.34716	1.99006	12.6312	0.103261	0.135751	0.231026	-4.32851	2.91815	12.6312	0.0226008	0.0503704
Nfatc2ip	221.688	0.697226	0.999997	1.51213	1.51213	6.00171	3.96905	0.743494	0.999915	0.767381	-1.30313	3.96905	5.1722	0.0255864	0.0414907	0.130066	-7.68838	3.96905	30.5156	0.979636	0.999997	1.16038	1.16038	6.00171	5.1722	0.0557888	0.0789261	0.196677	-5.08448	6.00171	30.5156	0.0692362	0.0964619	0.169494	-5.89992	5.1722	30.5156	0.130607	0.17823
XLOC_046727	240.935	0.161791	0.999997	1.51212	1.51212	10.0739	6.66209	0.566489	0.999915	0.608113	-1.64443	6.66209	10.9554	0.0434423	0.0632603	0.427441	-2.33951	6.66209	15.586	0.481904	0.999997	0.919542	-1.0875	10.0739	10.9554	0.375311	0.416724	0.646343	-1.54717	10.0739	15.586	0.156377	0.195295	0.702897	-1.42268	10.9554	15.586	0.187559	0.241375
Tpi1	183.586	0.189217	0.999997	1.51208	1.51208	6.08792	4.02619	0.61556	0.999915	0.852307	-1.17329	4.02619	4.72388	0.000496019	0.0130731	0.189153	-5.28673	4.02619	21.2854	0.489111	0.999997	1.28875	1.28875	6.08792	4.72388	0.00824779	0.0202832	0.286014	-3.49634	6.08792	21.2854	0.00315607	0.011479	0.22193	-4.50592	4.72388	21.2854	0.00402815	0.0298691
Pck2	2853.09	0.129826	0.999997	1.51188	1.51188	108.488	71.7567	0.938678	0.999915	1.16256	1.16256	71.7567	61.7229	0.00176519	0.0130731	0.237015	-4.21915	71.7567	302.752	0.156514	0.999997	1.75766	1.75766	108.488	61.7229	0.0382809	0.0580095	0.358338	-2.79066	108.488	302.752	0.00313246	0.0114459	0.203873	-4.90502	61.7229	302.752	0.0080325	0.0327606
Rnf182	658.473	0.215596	0.999997	1.51166	1.51166	21.5809	14.2763	0.0996572	0.999915	0.487438	-2.05154	14.2763	29.2885	0.00408486	0.0144492	0.231426	-4.32104	14.2763	61.6885	0.587951	0.999997	0.73684	-1.35715	21.5809	29.2885	0.0475121	0.0691537	0.349837	-2.85847	21.5809	61.6885	0.151253	0.189633	0.47478	-2.10624	29.2885	61.6885	0.0303682	0.0602396
XLOC_005608	176.862	0.116362	0.999997	1.5116	1.5116	5.89643	3.90079	0.505354	0.999915	1.18905	1.18905	3.90079	3.28058	0.00341224	0.0137995	0.177354	-5.63845	3.90079	21.9944	0.4386	0.999997	1.79738	1.79738	5.89643	3.28058	0.0735033	0.0994924	0.268088	-3.73012	5.89643	21.9944	0.0233826	0.0399847	0.149155	-6.70443	3.28058	21.9944	0.0244414	0.0527988
XLOC_020084	236.965	0.64654	0.999997	1.5113	1.5113	4.53225	2.9989	0.969512	0.999915	0.837945	-1.1934	2.9989	3.57888	0.00373455	0.0140885	0.0734331	-13.6178	2.9989	40.8385	0.658113	0.999997	1.26639	1.26639	4.53225	3.57888	0.010549	0.0232173	0.11098	-9.01066	4.53225	40.8385	0.00664109	0.0167905	0.0876348	-11.411	3.57888	40.8385	0.0179975	0.0447102
Mirt1	235.319	0.055473	0.999997	1.51021	1.51021	8.86194	5.86801	0.254416	0.999915	0.823471	-1.21437	5.86801	7.12594	0.000393829	0.0130731	0.258755	-3.86466	5.86801	22.6779	0.519908	0.999997	1.24362	1.24362	8.86194	7.12594	0.0225754	0.0385179	0.390775	-2.55902	8.86194	22.6779	0.00924186	0.0206743	0.314225	-3.18244	7.12594	22.6779	0.00386355	0.029855
Pfdn5	5052.81	0.682627	0.999997	1.50976	1.50976	107.506	71.2078	0.960003	0.999915	0.88214	-1.13361	71.2078	80.7216	0.000347766	0.0130731	0.0856121	-11.6806	71.2078	831.748	0.754314	0.999997	1.33182	1.33182	107.506	80.7216	0.000976142	0.0140159	0.129253	-7.73674	107.506	831.748	0.000923869	0.0078347	0.0970505	-10.3039	80.7216	831.748	0.00171064	0.0291749
A630023P12Rik	88.392	0.552968	0.999997	1.50952	1.50952	4.05678	2.68747	0.64159	0.999915	0.741379	-1.34884	2.68747	3.62495	0.340441	0.379827	0.527729	-1.89491	2.68747	5.09251	0.942334	0.999997	1.11913	1.11913	4.05678	3.62495	0.161887	0.197507	0.796616	-1.25531	4.05678	5.09251	0.210695	0.253215	0.71182	-1.40485	3.62495	5.09251	0.50456	0.559078
Dixdc1	42.5164	0.482307	0.999997	1.50931	1.50931	1.37554	0.911371	0.392517	0.999915	0.645072	-1.55021	0.911371	1.41282	0.0186613	0.0328667	0.196707	-5.0837	0.911371	4.63314	0.829572	0.999997	0.973614	-1.0271	1.37554	1.41282	0.0705525	0.0961536	0.296892	-3.36823	1.37554	4.63314	0.126518	0.162219	0.304938	-3.27935	1.41282	4.63314	0.117251	0.163171
Safb2	836.856	0.742124	0.999997	1.50922	1.50922	26.7105	17.6982	0.896729	0.999915	1.09416	1.09416	17.6982	16.1751	0.796332	0.815666	0.165627	-6.03765	17.6982	106.855	0.676891	0.999997	1.65133	1.65133	26.7105	16.1751	0.984286	0.986157	0.249968	-4.00051	26.7105	106.855	0.729635	0.759152	0.151374	-6.60617	16.1751	106.855	0.968555	0.972913
Gm20033	577.34	0.194178	0.999997	1.5086	1.5086	16.1729	10.7205	0.741644	0.999915	0.731348	-1.36734	10.7205	14.6585	0.000563675	0.0130731	0.140563	-7.11425	10.7205	76.2683	0.39892	0.999997	1.10331	1.10331	16.1729	14.6585	0.00902712	0.0212427	0.212053	-4.7158	16.1729	76.2683	0.00250885	0.0104827	0.192197	-5.20299	14.6585	76.2683	0.00409193	0.0298691
Chst10	412.627	0.254886	0.999997	1.50844	1.50844	14.1873	9.40525	0.239435	0.999915	1.43629	1.43629	9.40525	6.54829	0.000563899	0.0130731	0.18322	-5.45793	9.40525	51.3332	0.0384022	0.999997	2.16657	2.16657	14.1873	6.54829	0.00657556	0.0183165	0.276377	-3.61825	14.1873	51.3332	0.000117303	0.00681509	0.127564	-7.83918	6.54829	51.3332	0.000816302	0.0291749
Gm9812	93.0415	0.490857	0.999997	1.50823	1.50823	3.29191	2.18264	0.283092	0.999915	1.86401	1.86401	2.18264	1.17094	0.0123495	0.0247377	0.187021	-5.34701	2.18264	11.6706	0.105721	0.999997	2.81134	2.81134	3.29191	1.17094	0.0479296	0.0696553	0.282069	-3.54523	3.29191	11.6706	0.00254499	0.0105355	0.100333	-9.96685	1.17094	11.6706	0.0181583	0.0448394
Psmb7-ps2	124.085	0.204599	0.999997	1.50811	1.50811	3.5251	2.33743	0.58656	0.999915	0.709904	-1.40864	2.33743	3.29259	0.00327112	0.0136785	0.145528	-6.87155	2.33743	16.0617	0.541672	0.999997	1.07061	1.07061	3.5251	3.29259	0.0414397	0.0618914	0.219472	-4.5564	3.5251	16.0617	0.0179535	0.0327515	0.204996	-4.87814	3.29259	16.0617	0.024273	0.0525947
Rnf112	5555.9	0.106117	0.999997	1.50808	1.50808	270.298	179.233	0.303706	0.999915	0.788208	-1.2687	179.233	227.394	0.0814339	0.107719	0.655944	-1.52452	179.233	273.245	0.644874	0.999997	1.18868	1.18868	270.298	227.394	0.696731	0.724843	0.989215	-1.0109	270.298	273.245	0.445726	0.491075	0.832197	-1.20164	227.394	273.245	0.246324	0.30366
Rnf220	417.215	0.272113	0.999997	1.50768	1.50768	11.3318	7.51604	0.723336	0.999915	0.689983	-1.44931	7.51604	10.8931	0.000321335	0.0130731	0.134637	-7.42741	7.51604	55.8247	0.523936	0.999997	1.04027	1.04027	11.3318	10.8931	0.00355196	0.0150066	0.202989	-4.92638	11.3318	55.8247	0.00158343	0.00900129	0.19513	-5.12478	10.8931	55.8247	0.00238042	0.0291757
Letmd1	1103.47	0.222747	0.999997	1.50648	1.50648	28.2888	18.7781	0.199525	0.999915	0.401593	-2.49008	18.7781	46.759	0.622392	0.652544	0.144051	-6.94198	18.7781	130.357	0.859331	0.999997	0.604991	-1.65292	28.2888	46.759	0.58816	0.622631	0.21701	-4.60809	28.2888	130.357	0.509932	0.553264	0.358699	-2.78785	46.759	130.357	0.50978	0.563922
Srsf1	1921.77	0.262177	0.999997	1.50634	1.50634	51.9819	34.5087	0.714273	0.999915	0.978481	-1.02199	34.5087	35.2676	0.000143968	0.0130731	0.124863	-8.00875	34.5087	276.372	0.517865	0.999997	1.47393	1.47393	51.9819	35.2676	0.0017087	0.0140289	0.188087	-5.31669	51.9819	276.372	0.000778679	0.00771191	0.127609	-7.83641	35.2676	276.372	0.00107846	0.0291749
Nol11	1060.66	0.173827	0.999997	1.5063	1.5063	32.5894	21.6355	0.367065	0.999915	0.629825	-1.58774	21.6355	34.3516	0.00477959	0.0152197	0.177451	-5.63537	21.6355	121.924	0.731499	0.999997	0.948703	-1.05407	32.5894	34.3516	0.0671611	0.0922456	0.267293	-3.74121	32.5894	121.924	0.0474237	0.0703272	0.281746	-3.54929	34.3516	121.924	0.0379048	0.0695613
Wipf3	1420.32	0.469103	0.999997	1.50607	1.50607	52.9779	35.1762	0.330956	0.999915	1.60398	1.60398	35.1762	21.9306	0.000301408	0.0130731	0.213702	-4.67941	35.1762	164.604	0.120378	0.999997	2.41571	2.41571	52.9779	21.9306	0.00158125	0.0140289	0.321851	-3.10703	52.9779	164.604	0.000101871	0.00681509	0.133232	-7.50568	21.9306	164.604	0.000616026	0.0291749
Nphp1	136.605	0.307174	0.999997	1.50604	1.50604	8.43547	5.60108	0.578294	0.999915	2.58118	2.58118	5.60108	2.16997	0.338743	0.378112	1.02313	1.02313	5.60108	5.47448	0.710832	0.999997	3.88737	3.88737	8.43547	2.16997	0.0833095	0.110799	1.54087	1.54087	8.43547	5.47448	0.184357	0.225262	0.396378	-2.52284	2.16997	5.47448	0.330378	0.390649
Cnbd2	109.542	0.76117	0.999997	1.50597	1.50597	5.10389	3.3891	0.593008	0.999915	1.95012	1.95012	3.3891	1.73789	0.905488	0.915124	0.356628	-2.80404	3.3891	9.50316	0.432433	0.999997	2.93683	2.93683	5.10389	1.73789	0.71387	0.740633	0.537072	-1.86195	5.10389	9.50316	0.728634	0.758162	0.182875	-5.46822	1.73789	9.50316	0.882012	0.898047
Osbpl6	151.291	0.333178	0.999997	1.50597	1.50597	3.80763	2.52836	0.133399	0.999915	0.495474	-2.01827	2.52836	5.10292	0.00271123	0.0132386	0.128188	-7.80106	2.52836	19.7239	0.525251	0.999997	0.746166	-1.34018	3.80763	5.10292	0.0202235	0.0356077	0.193046	-5.18011	3.80763	19.7239	0.088146	0.118614	0.258717	-3.86522	5.10292	19.7239	0.021312	0.0488393
XLOC_018984	950.11	0.825997	0.999997	1.50594	1.50594	24.2002	16.0698	0.344136	0.999915	1.62502	1.62502	16.0698	9.88902	0.00159111	0.0130731	0.106651	-9.37635	16.0698	150.676	0.267646	0.999997	2.44718	2.44718	24.2002	9.88902	0.00295882	0.0145425	0.160611	-6.22624	24.2002	150.676	0.000488831	0.00711072	0.0656309	-15.2367	9.88902	150.676	0.0029564	0.029491
Fam19a4	135.385	0.792702	0.999997	1.50591	1.50591	5.42367	3.60158	0.76366	0.999915	0.577785	-1.73075	3.60158	6.23342	0.0954648	0.123712	0.384785	-2.59885	3.60158	9.35996	0.600463	0.999997	0.870096	-1.1493	5.42367	6.23342	0.0679667	0.0931401	0.579454	-1.72576	5.42367	9.35996	0.195787	0.237501	0.665966	-1.50158	6.23342	9.35996	0.277191	0.336369
Rbfox3	125.501	0.762741	0.999997	1.50587	1.50587	6.36909	4.22952	0.713482	0.999915	1.95857	1.95857	4.22952	2.1595	0.263032	0.301616	0.466274	-2.14466	4.22952	9.0709	0.533834	0.999997	2.94934	2.94934	6.36909	2.1595	0.183455	0.220564	0.702145	-1.42421	6.36909	9.0709	0.470973	0.515548	0.238069	-4.20046	2.1595	9.0709	0.568771	0.618595
Xpo6	700.132	0.185219	0.999997	1.50531	1.50531	10.3981	6.90764	0.0926054	0.999915	0.165368	-6.04713	6.90764	41.7714	0.0157406	0.0290633	0.0760696	-13.1458	6.90764	90.8068	0.617774	0.999997	0.248929	-4.01721	10.3981	41.7714	0.163871	0.199624	0.114508	-8.733	10.3981	90.8068	0.374722	0.42121	0.460003	-2.1739	41.7714	90.8068	0.0820532	0.122657
Dlk1	741.835	0.41132	0.999997	1.50529	1.50529	30.1567	20.0338	0.653811	0.999915	2.68443	2.68443	20.0338	7.46295	0.00652388	0.017242	0.240535	-4.15739	20.0338	83.2883	0.249927	0.999997	4.04085	4.04085	30.1567	7.46295	0.0341803	0.0529768	0.362076	-2.76185	30.1567	83.2883	0.00494318	0.014297	0.0896038	-11.1602	7.46295	83.2883	0.0222533	0.0499021
XLOC_018995	123.998	0.264477	0.999997	1.50487	1.50487	4.88276	3.24465	0.657562	0.999915	1.21337	1.21337	3.24465	2.67407	0.00495279	0.0153995	0.257044	-3.89038	3.24465	12.6229	0.161765	0.999997	1.82596	1.82596	4.88276	2.67407	0.0451409	0.0663882	0.386817	-2.5852	4.88276	12.6229	0.00387644	0.0126377	0.211843	-4.72049	2.67407	12.6229	0.0162535	0.0425498
Snhg12	421.031	0.21245	0.999997	1.50459	1.50459	16.7192	11.1122	0.297376	0.999915	0.557487	-1.79376	11.1122	19.9326	0.0708951	0.0954759	0.38505	-2.59707	11.1122	28.8591	0.923921	0.999997	0.838788	-1.1922	16.7192	19.9326	0.432945	0.473413	0.579341	-1.7261	16.7192	28.8591	0.41514	0.461099	0.690688	-1.44783	19.9326	28.8591	0.288129	0.347779
Trf	5658.65	0.280143	0.999997	1.50445	1.50445	262.452	174.45	0.806005	0.999915	0.884669	-1.13037	174.45	197.193	0.0789728	0.104917	0.484612	-2.06351	174.45	359.979	0.468571	0.999997	1.33094	1.33094	262.452	197.193	0.383004	0.424158	0.729075	-1.3716	262.452	359.979	0.154886	0.193647	0.547789	-1.82552	197.193	359.979	0.294239	0.354064
Mboat2	409.016	0.812912	0.999997	1.50429	1.50429	10.4924	6.97497	0.333895	0.999915	0.471867	-2.11924	6.97497	14.7817	0.166702	0.20107	0.135528	-7.37858	6.97497	51.4654	0.46074	0.999997	0.709823	-1.4088	10.4924	14.7817	0.242601	0.282435	0.203872	-4.90503	10.4924	51.4654	0.644443	0.680234	0.287216	-3.4817	14.7817	51.4654	0.470308	0.52749
Chmp7	857.722	0.225574	0.999997	1.50425	1.50425	17.8864	11.8906	0.588209	0.999915	0.726361	-1.37673	11.8906	16.3701	0.000141105	0.0130731	0.0856144	-11.6803	11.8906	138.885	0.575385	0.999997	1.09262	1.09262	17.8864	16.3701	0.00201639	0.0140353	0.128785	-7.76488	17.8864	138.885	0.00109046	0.00803568	0.117868	-8.48409	16.3701	138.885	0.0011867	0.0291749
Rwdd2a	1056.68	0.702476	0.999997	1.50391	1.50391	22.4302	14.9146	0.660461	0.999915	0.280338	-3.56712	14.9146	53.202	0.844548	0.859701	0.11599	-8.62146	14.9146	128.585	0.44646	0.999997	0.421603	-2.3719	22.4302	53.202	0.901071	0.911428	0.174438	-5.7327	22.4302	128.585	0.581514	0.621382	0.413749	-2.41692	53.202	128.585	0.884166	0.89988
RP23-132J21.5	79.4783	0.162802	0.999997	1.50358	1.50358	3.79379	2.52317	0.289734	0.999915	0.897774	-1.11387	2.52317	2.81047	0.169816	0.204376	0.540173	-1.85126	2.52317	4.67103	0.826546	0.999997	1.34988	1.34988	3.79379	2.81047	0.847483	0.862918	0.812196	-1.23123	3.79379	4.67103	0.710986	0.741995	0.601681	-1.66201	2.81047	4.67103	0.404403	0.464004
Kirrel3	256.366	0.177605	0.999997	1.50358	1.50358	7.11462	4.73179	0.300866	0.999915	0.92656	-1.07926	4.73179	5.10684	0.0531552	0.0747109	0.132196	-7.56454	4.73179	35.7938	0.842648	0.999997	1.39316	1.39316	7.11462	5.10684	0.403176	0.443925	0.198767	-5.03102	7.11462	35.7938	0.341909	0.388063	0.142674	-7.009	5.10684	35.7938	0.232363	0.288907
Ccdc62	227.731	0.465487	0.999997	1.50283	1.50283	6.0925	4.05403	0.373425	0.999915	0.667121	-1.49898	4.05403	6.0769	0.00452572	0.0149161	0.132628	-7.53986	4.05403	30.5668	0.821381	0.999997	1.00257	1.00257	6.0925	6.0769	0.0208189	0.03634	0.199317	-5.01712	6.0925	30.5668	0.0444305	0.0665467	0.198807	-5.03	6.0769	30.5668	0.0340472	0.0647953
Psmd1	271.119	0.359219	0.999997	1.50225	1.50225	16.3211	10.8645	0.534534	0.999915	1.28448	1.28448	10.8645	8.45825	0.0446408	0.0647189	1.57095	1.57095	10.8645	6.91587	0.832617	0.999997	1.92961	1.92961	16.3211	8.45825	0.00950619	0.0218604	2.35995	2.35995	16.3211	6.91587	0.0215564	0.0375524	1.22302	1.22302	8.45825	6.91587	0.0517464	0.0868833
Hhatl	184.921	0.837919	0.999997	1.50193	1.50193	10.1526	6.75973	0.991705	0.999915	0.995623	-1.0044	6.75973	6.78945	0.00944139	0.0209487	1.04693	1.04693	6.75973	6.45672	0.864448	0.999997	1.49536	1.49536	10.1526	6.78945	0.00746331	0.0193135	1.57242	1.57242	10.1526	6.45672	0.01605	0.0302074	1.05153	1.05153	6.78945	6.45672	0.0313378	0.0613908
Prkab1	271.681	0.451968	0.999997	1.50182	1.50182	9.58357	6.38132	0.987149	0.999915	0.938911	-1.06506	6.38132	6.79651	0.00197325	0.0130731	0.213488	-4.68411	6.38132	29.8908	0.515421	0.999997	1.41007	1.41007	9.58357	6.79651	0.0100658	0.0225818	0.32062	-3.11896	9.58357	29.8908	0.00416227	0.0130707	0.227378	-4.39796	6.79651	29.8908	0.0107767	0.0356383
Pnkp	448.319	0.693155	0.999997	1.50142	1.50142	15.2981	10.1891	0.14333	0.999915	1.81538	1.81538	10.1891	5.61265	0.0154643	0.0287233	0.175935	-5.68391	10.1891	57.9139	0.0811187	0.999997	2.72565	2.72565	15.2981	5.61265	0.0354497	0.0545133	0.264153	-3.78569	15.2981	57.9139	0.00138127	0.0085852	0.0969136	-10.3185	5.61265	57.9139	0.0123503	0.0376694
Hacl1	164.217	0.844481	0.999997	1.50142	1.50142	3.26862	2.17702	0.923012	0.999915	1.68751	1.68751	2.17702	1.29008	0.837165	0.853094	0.0741297	-13.4899	2.17702	29.3676	0.936742	0.999997	2.53366	2.53366	3.26862	1.29008	0.717087	0.743526	0.1113	-8.98473	3.26862	29.3676	0.787465	0.811889	0.0439286	-22.7642	1.29008	29.3676	0.985555	0.987558
Ppfia4	655.227	0.435865	0.999997	1.50141	1.50141	18.515	12.3318	0.576887	0.999915	0.608747	-1.64272	12.3318	20.2576	0.00651862	0.0172369	0.151459	-6.60246	12.3318	81.4199	0.881816	0.999997	0.91398	-1.09412	18.515	20.2576	0.0316826	0.0498921	0.227402	-4.3975	18.515	81.4199	0.0330378	0.0522721	0.248804	-4.01922	20.2576	81.4199	0.0454314	0.0791079
Pnpt1	163.455	0.636277	0.999997	1.50071	1.50071	6.02402	4.0141	0.861334	0.999915	0.865409	-1.15552	4.0141	4.63838	0.566472	0.59934	0.243345	-4.10939	4.0141	16.4955	0.803467	0.999997	1.29873	1.29873	6.02402	4.63838	0.345563	0.386954	0.365192	-2.73829	6.02402	16.4955	0.502759	0.546411	0.281191	-3.5563	4.63838	16.4955	0.809572	0.834768
Degs1	1324.06	0.163268	0.999997	1.50058	1.50058	50.1581	33.4259	0.785892	0.999915	0.961684	-1.03984	33.4259	34.7577	0.0046195	0.0150473	0.251435	-3.97717	33.4259	132.94	0.323948	0.999997	1.44308	1.44308	50.1581	34.7577	0.0692804	0.0946411	0.377298	-2.65043	50.1581	132.94	0.0145078	0.0281099	0.261453	-3.82478	34.7577	132.94	0.0269753	0.056074
Fam196b	125.481	0.289732	0.999997	1.50038	1.50038	2.70257	1.80126	0.281019	0.999915	0.474033	-2.10956	1.80126	3.79986	0.568444	0.601156	0.0984914	-10.1532	1.80126	18.2885	0.907651	0.999997	0.711228	-1.40602	2.70257	3.79986	0.743776	0.767779	0.147774	-6.76708	2.70257	18.2885	0.684572	0.717613	0.207773	-4.81294	3.79986	18.2885	0.644755	0.688422
Rnf5	605.526	0.311499	0.999997	1.50037	1.50037	20.553	13.6987	0.24512	0.999915	0.4306	-2.32234	13.6987	31.813	0.163118	0.197176	0.283909	-3.52225	13.6987	48.2502	0.806586	0.999997	0.646057	-1.54785	20.553	31.813	0.0342702	0.0530705	0.425968	-2.3476	20.553	48.2502	0.029798	0.0481874	0.659334	-1.51668	31.813	48.2502	0.106563	0.150922
Scfd2	36.6974	0.54772	0.999997	1.50035	1.50035	1.46272	0.974916	0.599325	0.999915	0.545382	-1.83358	0.974916	1.78758	0.0311148	0.0482917	0.401153	-2.49281	0.974916	2.43028	0.98363	0.999997	0.818265	-1.2221	1.46272	1.78758	0.0936206	0.122638	0.601871	-1.66149	1.46272	2.43028	0.111906	0.145509	0.735545	-1.35954	1.78758	2.43028	0.171591	0.224051
Prr18	738.688	0.486119	0.999997	1.50017	1.50017	38.8538	25.8995	0.760574	0.999915	1.22867	1.22867	25.8995	21.0794	0.263747	0.302301	0.672198	-1.48766	25.8995	38.5296	0.364467	0.999997	1.84321	1.84321	38.8538	21.0794	0.596851	0.630805	1.00841	1.00841	38.8538	38.5296	0.204297	0.246635	0.547096	-1.82783	21.0794	38.5296	0.537609	0.589821
Gm10605	86.2763	0.338303	0.999997	1.50009	1.50009	2.09001	1.39326	0.941943	0.999915	0.828795	-1.20657	1.39326	1.68106	0.0244523	0.0400938	0.106978	-9.34769	1.39326	13.0237	0.435775	0.999997	1.24327	1.24327	2.09001	1.68106	0.132662	0.16599	0.160477	-6.23142	2.09001	13.0237	0.0431871	0.0650348	0.129077	-7.74732	1.68106	13.0237	0.113595	0.158943
Gm12212	68.9469	0.210603	0.999997	1.49992	1.49992	3.26939	2.17971	0.312256	0.999915	1.44401	1.44401	2.17971	1.50948	0.0231155	0.0384399	0.413683	-2.41731	2.17971	5.26903	0.0437423	0.999997	2.1659	2.1659	3.26939	1.50948	0.196699	0.234487	0.620491	-1.61163	3.26939	5.26903	0.00531194	0.0148049	0.286482	-3.49062	1.50948	5.26903	0.025915	0.0547558
BB187690	135.321	0.383317	0.999997	1.4998	1.4998	5.08953	3.39348	0.985532	0.999915	0.994777	-1.00525	3.39348	3.41129	0.0359349	0.0542676	0.244618	-4.08801	3.39348	13.8726	0.450294	0.999997	1.49196	1.49196	5.08953	3.41129	0.15947	0.194955	0.366877	-2.72571	5.08953	13.8726	0.0550516	0.0796236	0.245902	-4.06666	3.41129	13.8726	0.153674	0.204168
Tnrc6c	894.808	0.384708	0.999997	1.49975	1.49975	20.0585	13.3746	0.737065	0.999915	0.660815	-1.51328	13.3746	20.2395	0.2742	0.312933	0.0979455	-10.2098	13.3746	136.551	0.654666	0.999997	0.991059	-1.00902	20.0585	20.2395	0.719239	0.745256	0.146894	-6.80763	20.0585	136.551	0.469675	0.514256	0.148219	-6.74676	20.2395	136.551	0.674199	0.714776
Tnip2	159.714	0.127653	0.999997	1.49963	1.49963	6.03636	4.02523	0.230959	0.999915	0.691013	-1.44715	4.02523	5.82511	0.00368385	0.0140414	0.286841	-3.48625	4.02523	14.033	0.841996	0.999997	1.03627	1.03627	6.03636	5.82511	0.0720712	0.0978701	0.430156	-2.32474	6.03636	14.033	0.0652436	0.0916889	0.415102	-2.40905	5.82511	14.033	0.0304919	0.0603934
[truncated: 29,429 more rows]

## Sheet: Key data
Gene ID	Total counts	P-value (Coq9+/+ vs. Coq9R239X)	FC	log2FC	Coq9+/+	Coq9R239X	P-value (Coq9R239X vs. Coq9R239X + Rapa28)	FC	log2FC	Coq9R239X	Coq9R239X + Rapa28	P-value (Coq9R239X vs. Coq9R239X + Rapa225)	FC	log2FC	Coq9R239X	Coq9R239X + Rapa225	P-value (Coq9+/+ vs. Coq9R239X + Rapa28)	FC	log2FC	Coq9+/+	Coq9R239X + Rapa28	P-value (Coq9+/+ vs. Coq9R239X + Rapa225)	FC	log2FC	Coq9+/+	Coq9R239X + Rapa225	P-value (Coq9R239X + Rapa28 vs. Coq9R239X + Rapa225)	FC	log2FC	Coq9R239X + Rapa28	Coq9R239X + Rapa225
[truncated: 30,580 more rows]
